# Supplementary material for: Comparative Genomic Analysis of the DUF34 Protein Family Suggests Role as a Metal Ion Chaperone or Insertase
Source: Biomolecules. 2021 Aug 27;11(9):1282. doi: 10.3390/biom11091282 (PMC8469502; doi:10.3390/biom11091282)
Supplement: Supplementary file 1 [file biomolecules-11-01282-s001.zip]

Archive with 14 entries (13 files):
- Reed et al. 2021 - Data Tables/
- Reed et al. 2021 - Data Tables/Data Table S1.xlsx
- Reed et al. 2021 - Data Tables/Data Table S10.xlsx
- Reed et al. 2021 - Data Tables/Data Table S11.xlsx
- Reed et al. 2021 - Data Tables/Data Table S12.xlsx
- Reed et al. 2021 - Data Tables/Data Table S2.xlsx
- Reed et al. 2021 - Data Tables/Data Table S3.xlsx
- Reed et al. 2021 - Data Tables/Data Table S4.xlsx
- Reed et al. 2021 - Data Tables/Data Table S5.xlsx
- Reed et al. 2021 - Data Tables/Data Table S6.xlsx
- Reed et al. 2021 - Data Tables/Data Table S7.xlsx
- Reed et al. 2021 - Data Tables/Data Table S8.xlsx
- Reed et al. 2021 - Data Tables/Data Table S9.xlsx
- Supplemental Materials.pdf
