# Supplementary material for: Comparative Genomic Analysis of the DUF34 Protein Family Suggests Role as a Metal Ion Chaperone or Insertase
Source: Biomolecules. 2021 Aug 27;11(9):1282. doi: 10.3390/biom11091282 (PMC8469502; doi:10.3390/biom11091282)
Supplement: Supplementary file 1 [file biomolecules-11-01282-s001.zip › Reed et al. 2021 - Data Tables/Data Table S6.xlsx]

## Sheet: Content
Data Table 6		Reed et al., 2021
a	IMG (database) phylogenomic pattern of occurrence for COG3323 and COG0327 across bacterial genomes
b	IMG (database) phylogenomic pattern of occurrence for COG3323 across bacterial genomes
c	IMG (database) phylogenomic pattern of occurrence for COG0327 across bacterial genomes

## Sheet: a
Phylogenetic Occurrence Profile
										Both	0.0950205
Phylogenetic occurrence profile for selected genomes. (Metagenomes and Viruses are not included.)
Copy-pasted from IMG-JGI database phyletic occurrence profile results; other two separate sheets provide raw data for each individual COGs distribution; this sheet contains data relevant to co-occurrence.
Analyzed here for percentages used in results of this work.
0 = neither | 1 = one of either of the two COGs | 2 = both COGs are present
Domains(D): B = Bacteria, A = Archaea, E = Eukarya.
Profiles are based on instantiation of a function in a genome. A dot '.' means there is no instantiation.
total	10503
	1	0	1	0	1	1	1	1	0	1	0	0	0	1	1	0	1	1	0	1	1	1	1	1	1	1	1	1	1	1	1	1	1	1	2	2	1	1	1	1	1	1	1	1	1	1	1	1	1
COG0327	B	.	B	.	B	B	B	B	.	B	.	.	.	B	B	.	B	B	.	B	B	B	B	B	B	B	B	B	B	B	B	B	B	B	B	B	B	B	B	B	B	B	B	B	B	B	B	B	B
COG3323	.	.	.	.	.	.	.	.	.	.	.	.	.	.	.	.	.	.	.	.	.	.	.	.	.	.	.	.	.	.	.	.	.	.	B	B	.	.	.	.	.	.	.	.	.	.	.	.	.
	1	1	1	1	1	1	1	1	1	1	1	1	1	1	1	1	1	1	1	1	1	1	1	1	1	1	1	1	1	1	1	1	1	1	1	1	1	1	1	1	1	1	1	1	1	1	1	1	1
COG0327	B	B	B	B	B	B	B	B	B	B	B	B	B	B	B	B	B	B	B	B	B	B	B	B	B	B	B	B	B	B	B	B	B	B	B	B	B	B	B	B	B	B	B	B	B	B	B	B	B
COG3323	.	.	.	.	.	.	.	.	.	.	.	.	.	.	.	.	.	.	.	.	.	.	.	.	.	.	.	.	.	.	.	.	.	.	.	.	.	.	.	.	.	.	.	.	.	.	.	.	.
	1	1	1	1	1	1	1	1	1	1	1	1	1	1	1	1	1	1	1	1	1	1	1	1	0	0	0	0	0	0	0	0	0	0	0	0	0	0	0	0	1	1	1	0	0	0	0	1	0
COG0327	B	B	B	B	B	B	B	B	B	B	B	B	B	B	B	B	B	B	B	B	B	B	B	B	.	.	.	.	.	.	.	.	.	.	.	.	.	.	.	.	B	.	B	.	.	.	.	B	.
COG3323	.	.	.	.	.	.	.	.	.	.	.	.	.	.	.	.	.	.	.	.	.	.	.	.	.	.	.	.	.	.	.	.	.	.	.	.	.	.	.	.	.	B	.	.	.	.	.	.	.
	1	1	1	1	1	1	0	0	1	1	0	1	1	1	1	1	1	1	1	1	1	1	1	1	1	1	1	1	1	1	1	1	0	0	1	1	1	0	1	0	1	0	1	1	1	1	0	1	1
COG0327	.	.	.	.	.	.	.	.	.	.	.	B	B	.	B	.	.	B	.	.	.	.	B	.	.	.	.	B	.	B	.	.	.	.	.	.	.	.	.	.	B	.	.	.	B	B	.	.	B
COG3323	B	B	B	B	B	B	.	.	B	B	.	.	.	B	.	B	B	.	B	B	B	B	.	B	B	B	B	.	B	.	B	B	.	.	B	B	B	.	B	.	.	.	B	B	.	.	.	B	.
	0	1	0	1	1	1	0	1	1	1	0	0	0	0	0	0	0	0	0	0	0	0	1	0	1	0	1	0	0	0	0	0	0	1	1	0	0	1	1	1	0	0	0	1	0	0	1	0	0
COG0327	.	B	.	B	B	B	.	B	B	B	.	.	.	.	.	.	.	.	.	.	.	.	B	.	B	.	B	.	.	.	.	.	.	B	B	.	.	B	B	B	.	.	.	B	.	.	B	.	.
COG3323	.	.	.	.	.	.	.	.	.	.	.	.	.	.	.	.	.	.	.	.	.	.	.	.	.	.	.	.	.	.	.	.	.	.	.	.	.	.	.	.	.	.	.	.	.	.	.	.	.
	0	1	1	1	1	0	0	0	0	0	0	0	0	0	0	1	1	1	0	0	0	1	1	0	0	1	1	1	1	1	1	1	1	1	1	1	0	1	1	0	1	1	1	1	1	1	1	1	1
COG0327	.	B	B	B	B	.	.	.	.	.	.	.	.	.	.	B	B	B	.	.	.	.	.	.	.	.	B	B	B	B	B	.	B	.	.	B	.	.	B	.	.	B	.	.	.	.	.	.	.
COG3323	.	.	.	.	.	.	.	.	.	.	.	.	.	.	.	.	.	.	.	.	.	B	B	.	.	B	.	.	.	.	.	B	.	B	B	.	.	B	.	.	B	.	B	B	B	B	B	B	B
	1	1	1	1	1	1	1	1	1	1	1	1	1	1	1	1	1	1	1	1	1	1	1	1	1	1	1	1	1	1	1	1	1	1	1	1	1	1	1	1	1	1	1	1	1	1	1	1	1
COG0327	.	.	.	.	.	.	.	.	B	B	B	B	B	B	.	.	.	.	.	.	.	.	.	B	B	.	.	.	.	B	.	.	.	B	.	.	.	.	.	.	.	.	.	.	.	.	.	.	.
COG3323	B	B	B	B	B	B	B	B	.	.	.	.	.	.	B	B	B	B	B	B	B	B	B	.	.	B	B	B	B	.	B	B	B	.	B	B	B	B	B	B	B	B	B	B	B	B	B	B	B
	1	1	1	1	1	1	1	1	1	1	1	1	1	1	1	1	1	1	1	1	1	1	1	1	1	0	1	1	1	1	0	1	1	1	1	1	1	1	1	1	1	1	1	1	1	1	0	1	1
COG0327	.	.	.	.	.	.	.	.	.	.	.	.	.	.	.	.	.	.	.	.	.	.	.	.	.	.	.	.	.	.	.	B	.	.	.	.	.	.	.	.	.	.	.	.	.	.	.	.	.
COG3323	B	B	B	B	B	B	B	B	B	B	B	B	B	B	B	B	B	B	B	B	B	B	B	B	B	.	B	B	B	B	.	.	B	B	B	B	B	B	B	B	B	B	B	B	B	B	.	B	B
	1	1	1	1	1	1	1	1	1	1	1	1	1	1	1	1	1	1	1	1	1	1	1	1	1	1	1	1	1	1	1	1	1	1	1	1	1	1	1	1	1	1	1	1	1	1	1	1	1
COG0327	.	B	B	B	.	B	B	B	B	B	.	B	.	.	.	.	.	B	.	.	.	.	.	.	.	.	.	.	.	.	.	.	.	.	.	B	B	B	B	B	B	.	.	.	B	.	.	.	.
COG3323	B	.	.	.	B	.	.	.	.	.	B	.	B	B	B	B	B	.	B	B	B	B	B	B	B	B	B	B	B	B	B	B	B	B	B	.	.	.	.	.	.	B	B	B	.	B	B	B	B
	1	1	1	1	1	1	1	1	1	1	1	1	1	1	1	1	1	1	1	1	1	1	1	0	0	1	0	0	0	1	1	0	0	0	1	1	0	1	0	1	1	1	1	1	1	1	1	0	1
COG0327	B	.	.	.	.	.	.	B	.	B	.	.	.	.	.	.	.	.	B	.	.	.	.	.	.	B	.	.	.	B	B	.	.	.	B	B	.	.	.	B	.	.	.	.	.	.	B	.	B
COG3323	.	B	B	B	B	B	B	.	B	.	B	B	B	B	B	B	B	B	.	B	B	B	B	.	.	.	.	.	.	.	.	.	.	.	.	.	.	B	.	.	B	B	B	B	B	B	.	.	.
	1	1	1	1	1	0	1	1	0	1	1	1	1	1	1	1	0	0	0	1	1	1	0	1	1	1	1	1	1	1	1	1	1	1	0	1	1	1	1	1	1	1	1	1	1	1	1	1	1
COG0327	.	B	B	B	.	.	B	.	.	B	.	.	.	.	.	B	.	.	.	B	B	B	.	B	B	B	B	B	B	B	B	B	B	B	.	B	B	.	B	B	B	B	B	B	B	B	B	B	B
COG3323	B	.	.	.	B	.	.	B	.	.	B	B	B	B	B	.	.	.	.	.	.	.	.	.	.	.	.	.	.	.	.	.	.	.	.	.	.	B	.	.	.	.	.	.	.	.	.	.	.
	1	1	1	1	1	1	1	1	1	1	1	1	1	1	1	1	1	1	1	1	1	1	1	1	1	1	1	1	1	1	1	0	1	1	1	1	1	0	0	0	0	0	0	0	0	0	0	0	0
COG0327	B	B	B	B	B	B	B	B	B	B	B	B	B	B	B	B	B	B	B	B	B	B	B	B	B	B	B	B	B	B	B	.	B	B	B	B	B	.	.	.	.	.	.	.	.	.	.	.	.
COG3323	.	.	.	.	.	.	.	.	.	.	.	.	.	.	.	.	.	.	.	.	.	.	.	.	.	.	.	.	.	.	.	.	.	.	.	.	.	.	.	.	.	.	.	.	.	.	.	.	.
	1	1	1	1	1	1	1	1	2	1	1	1	1	2	1	2	1	2	1	1	2	1	1	1	2	2	2	2	1	1	2	2	1	1	1	1	1	2	1	1	1	1	1	2	1	1	1	1	1
COG0327	B	B	B	B	B	B	B	B	B	B	B	B	B	B	B	B	B	B	.	.	B	B	B	B	B	B	B	B	B	.	B	B	B	B	B	B	B	B	B	B	B	B	B	B	B	B	B	B	B
COG3323	.	.	.	.	.	.	.	.	B	.	.	.	.	B	.	B	.	B	B	B	B	.	.	.	B	B	B	B	.	B	B	B	.	.	.	.	.	B	.	.	.	.	.	B	.	.	.	.	.
	1	1	1	1	1	1	1	1	1	1	1	1	1	1	1	1	1	1	1	1	1	1	1	1	0	1	1	1	1	1	0	1	1	1	0	1	1	1	1	1	1	1	1	1	1	1	1	1	1
COG0327	B	B	B	B	B	B	B	B	B	B	B	B	B	B	B	B	B	B	B	B	B	B	B	B	.	B	B	B	B	B	.	B	B	.	.	B	B	.	B	.	B	.	B	B	.	B	B	B	B
COG3323	.	.	.	.	.	.	.	.	.	.	.	.	.	.	.	.	.	.	.	.	.	.	.	.	.	.	.	.	.	.	.	.	.	B	.	.	.	B	.	B	.	B	.	.	B	.	.	.	.
	0	0	0	0	0	0	0	0	0	0	1	0	0	0	0	0	0	0	0	0	0	0	0	0	0	0	0	0	0	0	0	0	0	0	0	0	0	0	1	0	1	0	1	1	1	1	1	1	0
COG0327	.	.	.	.	.	.	.	.	.	.	B	.	.	.	.	.	.	.	.	.	.	.	.	.	.	.	.	.	.	.	.	.	.	.	.	.	.	.	.	.	.	.	.	B	B	B	B	B	.
COG3323	.	.	.	.	.	.	.	.	.	.	.	.	.	.	.	.	.	.	.	.	.	.	.	.	.	.	.	.	.	.	.	.	.	.	.	.	.	.	B	.	B	.	B	.	.	.	.	.	.
	1	1	1	1	1	0	1	1	1	1	1	1	1	1	1	1	2	1	1	1	1	1	1	1	1	1	1	1	1	1	1	1	1	1	1	1	1	1	1	1	1	1	1	1	1	1	1	1	1
COG0327	.	.	B	B	B	.	B	B	B	B	B	B	B	B	B	B	B	B	B	B	B	B	B	B	B	B	B	B	B	B	B	B	B	B	B	B	B	B	B	B	B	B	B	B	B	B	B	B	B
COG3323	B	B	.	.	.	.	.	.	.	.	.	.	.	.	.	.	B	.	.	.	.	.	.	.	.	.	.	.	.	.	.	.	.	.	.	.	.	.	.	.	.	.	.	.	.	.	.	.	.
	1	1	1	1	1	1	1	1	1	1	1	1	1	1	1	1	1	1	1	1	1	1	1	1	1	1	1	1	1	1	1	2	1	0	1	1	1	1	1	1	1	1	1	1	1	2	1	1	1
COG0327	B	B	B	B	B	B	B	B	B	B	B	B	B	B	B	B	B	B	B	B	B	B	B	B	B	B	B	B	B	B	B	B	B	.	B	B	B	B	B	B	B	B	B	B	B	B	B	B	B
COG3323	.	.	.	.	.	.	.	.	.	.	.	.	.	.	.	.	.	.	.	.	.	.	.	.	.	.	.	.	.	.	.	B	.	.	.	.	.	.	.	.	.	.	.	.	.	B	.	.	.
	1	1	1	1	1	1	1	1	1	1	1	1	0	1	1	0	0	0	1	0	0	0	1	1	1	1	1	1	1	1	1	1	1	1	1	1	1	1	1	1	1	1	1	1	1	0	1	0	0
COG0327	B	B	B	B	B	B	B	B	B	B	B	B	.	B	B	.	.	.	B	.	.	.	B	B	B	B	B	B	B	B	B	B	B	B	B	B	B	B	B	B	B	B	B	.	.	.	B	.	.
COG3323	.	.	.	.	.	.	.	.	.	.	.	.	.	.	.	.	.	.	.	.	.	.	.	.	.	.	.	.	.	.	.	.	.	.	.	.	.	.	.	.	.	.	.	B	B	.	.	.	.
	1	1	0	0	0	0	0	0	0	0	0	0	1	0	0	0	0	0	1	0	1	1	0	0	0	0	0	0	0	1	1	1	1	1	1	1	0	0	0	0	1	0	0	1	0	1	1	1	1
COG0327	.	.	.	.	.	.	.	.	.	.	.	.	B	.	.	.	.	.	B	.	B	B	.	.	.	.	.	.	.	B	B	B	B	B	B	B	.	.	.	.	.	.	.	B	.	B	B	B	B
COG3323	B	B	.	.	.	.	.	.	.	.	.	.	.	.	.	.	.	.	.	.	.	.	.	.	.	.	.	.	.	.	.	.	.	.	.	.	.	.	.	.	B	.	.	.	.	.	.	.	.
	1	1	1	1	1	1	1	1	1	1	1	1	1	1	1	1	1	1	1	1	1	1	1	0	1	1	1	1	0	0	1	0	0	1	1	1	1	0	0	1	2	0	0	0	1	0	0	1	1
COG0327	B	B	B	B	B	B	B	B	B	B	B	B	B	B	B	B	B	B	B	B	B	.	B	.	.	.	.	B	.	.	.	.	.	.	B	B	B	.	.	.	B	.	.	.	.	.	.	B	B
COG3323	.	.	.	.	.	.	.	.	.	.	.	.	.	.	.	.	.	.	.	.	.	B	.	.	B	B	B	.	.	.	B	.	.	B	.	.	.	.	.	B	B	.	.	.	B	.	.	.	.
	1	1	1	1	0	0	1	0	0	0	1	0	0	0	0	0	1	1	0	1	1	1	1	1	1	1	1	1	0	0	0	0	0	0	0	1	0	0	1	0	0	0	1	0	0	0	0	0	0
COG0327	.	B	B	B	.	.	B	.	.	.	B	.	.	.	.	.	B	B	.	B	B	B	B	B	B	B	B	B	.	.	.	.	.	.	.	B	.	.	B	.	.	.	B	.	.	.	.	.	.
COG3323	B	.	.	.	.	.	.	.	.	.	.	.	.	.	.	.	.	.	.	.	.	.	.	.	.	.	.	.	.	.	.	.	.	.	.	.	.	.	.	.	.	.	.	.	.	.	.	.	.
	0	0	0	0	0	1	1	1	1	1	1	1	1	1	1	1	1	1	1	1	1	1	1	1	1	1	1	1	1	1	1	1	1	1	1	1	1	1	1	1	1	1	1	1	1	1	1	0	0
COG0327	.	.	.	.	.	B	B	B	.	B	B	B	.	B	B	.	.	.	B	B	B	B	B	B	B	B	B	.	B	B	B	B	B	B	B	B	B	B	B	B	.	B	.	B	B	B	B	.	.
COG3323	.	.	.	.	.	.	.	.	B	.	.	.	B	.	.	B	B	B	.	.	.	.	.	.	.	.	.	B	.	.	.	.	.	.	.	.	.	.	.	.	B	.	B	.	.	.	.	.	.
	1	1	1	1	1	1	1	1	1	1	1	0	1	1	1	0	0	0	1	0	0	0	0	1	0	1	0	0	0	0	0	1	1	0	0	0	0	0	0	0	0	1	0	0	0	0	0	0	0
COG0327	B	B	.	.	B	.	B	B	B	.	B	.	B	B	B	.	.	.	B	.	.	.	.	B	.	B	.	.	.	.	.	B	B	.	.	.	.	.	.	.	.	B	.	.	.	.	.	.	.
COG3323	.	.	B	B	.	B	.	.	.	B	.	.	.	.	.	.	.	.	.	.	.	.	.	.	.	.	.	.	.	.	.	.	.	.	.	.	.	.	.	.	.	.	.	.	.	.	.	.	.
	0	0	0	1	0	1	0	0	1	0	0	0	0	0	0	0	1	0	1	0	0	1	0	0	0	0	0	0	1	1	1	1	1	1	1	1	1	1	1	1	1	0	0	1	0	0	0	0	0
COG0327	.	.	.	B	.	B	.	.	B	.	.	.	.	.	.	.	B	.	B	.	.	B	.	.	.	.	.	.	B	.	.	.	B	B	.	.	.	.	.	B	.	.	.	B	.	.	.	.	.
COG3323	.	.	.	.	.	.	.	.	.	.	.	.	.	.	.	.	.	.	.	.	.	.	.	.	.	.	.	.	.	B	B	B	.	.	B	B	B	B	B	.	B	.	.	.	.	.	.	.	.
	0	0	0	0	0	1	0	2	1	1	0	0	1	0	1	0	0	0	0	0	1	0	0	1	0	0	0	1	1	1	0	0	1	1	1	0	0	0	1	1	0	1	1	1	1	1	1	1	1
COG0327	.	.	.	.	.	B	.	B	B	B	.	.	B	.	B	.	.	.	.	.	B	.	.	B	.	.	.	.	.	.	.	.	B	.	B	.	.	.	B	B	.	B	B	B	B	B	B	B	B
COG3323	.	.	.	.	.	.	.	B	.	.	.	.	.	.	.	.	.	.	.	.	.	.	.	.	.	.	.	B	B	B	.	.	.	B	.	.	.	.	.	.	.	.	.	.	.	.	.	.	.
	1	1	1	1	1	1	1	1	1	1	1	1	1	1	1	1	1	1	1	1	1	1	1	1	1	1	1	1	1	1	1	1	1	1	1	1	1	1	1	1	1	1	1	1	1	1	1	1	1
COG0327	B	B	B	B	B	B	B	B	B	B	B	B	B	B	B	B	B	B	B	B	B	B	B	B	B	B	B	B	B	B	B	B	B	B	B	B	B	B	B	B	B	B	B	B	B	B	B	B	B
COG3323	.	.	.	.	.	.	.	.	.	.	.	.	.	.	.	.	.	.	.	.	.	.	.	.	.	.	.	.	.	.	.	.	.	.	.	.	.	.	.	.	.	.	.	.	.	.	.	.	.
	1	1	1	1	1	1	1	1	1	1	1	1	1	1	1	1	1	1	1	1	1	1	1	1	1	1	1	1	1	1	1	1	1	1	1	1	1	1	1	1	1	1	1	1	1	1	1	1	1
COG0327	B	B	B	B	B	B	B	B	B	B	B	B	B	B	B	B	B	B	B	B	B	B	B	B	B	B	B	B	B	B	B	B	B	B	B	B	B	B	B	B	B	B	B	B	B	B	B	B	B
COG3323	.	.	.	.	.	.	.	.	.	.	.	.	.	.	.	.	.	.	.	.	.	.	.	.	.	.	.	.	.	.	.	.	.	.	.	.	.	.	.	.	.	.	.	.	.	.	.	.	.
	1	1	1	1	1	1	1	1	1	1	1	1	1	1	1	1	1	1	1	1	1	1	1	1	1	1	1	1	1	1	0	1	0	0	0	0	0	0	0	0	0	0	0	0	1	0	1	0	0
COG0327	B	B	B	B	B	B	B	B	B	B	B	B	B	B	B	B	B	B	B	B	B	B	B	B	B	B	B	B	B	B	.	B	.	.	.	.	.	.	.	.	.	.	.	.	B	.	B	.	.
COG3323	.	.	.	.	.	.	.	.	.	.	.	.	.	.	.	.	.	.	.	.	.	.	.	.	.	.	.	.	.	.	.	.	.	.	.	.	.	.	.	.	.	.	.	.	.	.	.	.	.
	0	0	0	0	0	0	0	0	0	0	0	0	0	0	0	0	0	0	1	1	1	0	1	0	1	0	0	0	0	0	0	0	0	0	0	0	0	0	1	0	0	0	0	0	0	0	0	0	0
COG0327	.	.	.	.	.	.	.	.	.	.	.	.	.	.	.	.	.	.	B	B	B	.	B	.	.	.	.	.	.	.	.	.	.	.	.	.	.	.	B	.	.	.	.	.	.	.	.	.	.
COG3323	.	.	.	.	.	.	.	.	.	.	.	.	.	.	.	.	.	.	.	.	.	.	.	.	B	.	.	.	.	.	.	.	.	.	.	.	.	.	.	.	.	.	.	.	.	.	.	.	.
	1	1	1	1	1	1	1	1	1	1	1	1	1	1	1	1	1	1	1	1	1	1	1	1	1	1	1	1	1	1	1	1	1	0	0	0	0	0	0	0	0	0	0	0	1	0	0	0	0
COG0327	B	B	B	B	B	B	B	B	B	B	B	B	B	B	B	B	B	B	B	B	B	B	B	B	B	B	B	B	B	B	B	B	B	.	.	.	.	.	.	.	.	.	.	.	B	.	.	.	.
COG3323	.	.	.	.	.	.	.	.	.	.	.	.	.	.	.	.	.	.	.	.	.	.	.	.	.	.	.	.	.	.	.	.	.	.	.	.	.	.	.	.	.	.	.	.	.	.	.	.	.
	0	0	0	0	0	0	0	0	0	0	0	0	0	0	0	0	0	0	0	0	0	0	0	0	0	0	0	0	0	0	0	0	0	0	0	0	0	0	0	0	1	0	0	0	0	0	0	0	0
COG0327	.	.	.	.	.	.	.	.	.	.	.	.	.	.	.	.	.	.	.	.	.	.	.	.	.	.	.	.	.	.	.	.	.	.	.	.	.	.	.	.	B	.	.	.	.	.	.	.	.
COG3323	.	.	.	.	.	.	.	.	.	.	.	.	.	.	.	.	.	.	.	.	.	.	.	.	.	.	.	.	.	.	.	.	.	.	.	.	.	.	.	.	.	.	.	.	.	.	.	.	.
	0	0	0	0	0	0	0	0	0	0	0	1	1	1	1	1	1	1	1	1	1	1	1	1	1	1	1	1	1	1	1	1	1	1	1	1	1	1	1	1	1	1	1	1	1	1	1	1	0
COG0327	.	.	.	.	.	.	.	.	.	.	.	.	.	.	B	B	B	B	B	B	B	B	B	B	B	B	B	B	B	B	B	B	B	B	B	B	B	B	B	B	B	B	B	B	B	B	B	B	.
COG3323	.	.	.	.	.	.	.	.	.	.	.	B	B	B	.	.	.	.	.	.	.	.	.	.	.	.	.	.	.	.	.	.	.	.	.	.	.	.	.	.	.	.	.	.	.	.	.	.	.
	1	1	1	1	1	1	1	1	1	1	1	1	1	1	1	1	1	1	1	1	1	1	2	2	2	2	2	2	2	2	2	2	2	2	2	2	2	2	2	2	2	2	2	2	2	2	2	2	2
COG0327	.	.	.	.	.	.	.	.	.	.	.	.	.	.	.	.	.	.	.	.	.	.	B	B	B	B	B	B	B	B	B	B	B	B	B	B	B	B	B	B	B	B	B	B	B	B	B	B	B
COG3323	B	B	B	B	B	B	B	B	B	B	B	B	B	B	B	B	B	B	B	B	B	B	B	B	B	B	B	B	B	B	B	B	B	B	B	B	B	B	B	B	B	B	B	B	B	B	B	B	B
	2	2	2	2	2	2	2	2	2	2	2	2	1	1	1	1	1	2	2	0	0	0	0	0	1	1	1	1	2	2	2	1	1	2	2	2	1	2	2	2	1	2	2	2	2	2	2	2	2
COG0327	B	B	B	B	B	B	B	B	B	B	B	B	B	.	.	.	.	B	B	.	.	.	.	.	B	.	.	.	B	B	B	.	.	B	B	B	.	B	B	B	.	B	B	B	B	B	B	B	B
COG3323	B	B	B	B	B	B	B	B	B	B	B	B	.	B	B	B	B	B	B	.	.	.	.	.	.	B	B	B	B	B	B	B	B	B	B	B	B	B	B	B	B	B	B	B	B	B	B	B	B
	0	0	1	0	2	1	1	0	0	0	0	1	1	1	1	1	1	2	1	1	1	1	1	1	1	1	1	1	1	1	1	0	0	0	0	0	1	0	0	0	0	1	1	1	1	1	1	1	0
COG0327	.	.	B	.	B	B	B	.	.	.	.	.	.	.	.	.	.	B	B	.	.	.	B	B	.	B	.	.	B	B	B	.	.	.	.	.	B	.	.	.	.	.	.	.	.	.	.	.	.
COG3323	.	.	.	.	B	.	.	.	.	.	.	B	B	B	B	B	B	B	.	B	B	B	.	.	B	.	B	B	.	.	.	.	.	.	.	.	.	.	.	.	.	B	B	B	B	B	B	B	.
	0	1	1	0	1	1	1	2	1	1	2	1	1	0	0	1	2	0	1	1	1	1	1	0	1	1	1	0	1	1	0	1	1	1	1	1	1	1	1	1	1	1	1	1	1	1	1	1	1
COG0327	.	B	.	.	.	.	.	B	.	.	B	.	B	.	.	.	B	.	.	.	.	.	.	.	.	.	.	.	B	B	.	.	.	B	.	.	.	.	.	.	.	.	.	.	.	.	.	.	.
COG3323	.	.	B	.	B	B	B	B	B	B	B	B	.	.	.	B	B	.	B	B	B	B	B	.	B	B	B	.	.	.	.	B	B	.	B	B	B	B	B	B	B	B	B	B	B	B	B	B	B
	1	1	1	1	1	1	1	0	1	1	2	1	2	2	2	2	2	2	2	2	2	2	1	2	2	2	2	2	2	2	2	2	2	2	2	2	2	1	2	2	2	2	2	2	2	2	2	1	1
COG0327	B	.	.	.	.	.	.	.	.	.	B	.	B	B	B	B	B	B	B	B	B	B	.	B	B	B	B	B	B	B	B	B	B	B	B	B	B	.	B	B	B	B	B	B	B	B	B	.	.
COG3323	.	B	B	B	B	B	B	.	B	B	B	B	B	B	B	B	B	B	B	B	B	B	B	B	B	B	B	B	B	B	B	B	B	B	B	B	B	B	B	B	B	B	B	B	B	B	B	B	B
	1	1	1	1	2	2	2	1	2	1	1	1	2	2	1	1	1	1	2	2	1	2	2	1	1	1	1	1	0	1	0	1	1	1	0	0	0	1	0	1	0	0	0	0	0	1	1	1	1
COG0327	.	B	.	.	B	B	B	.	B	.	.	.	B	B	.	B	.	.	B	B	.	B	B	.	B	.	.	B	.	.	.	B	.	B	.	.	.	B	.	B	.	.	.	.	.	.	B	B	.
COG3323	B	.	B	B	B	B	B	B	B	B	B	B	B	B	B	.	B	B	B	B	B	B	B	B	.	B	B	.	.	B	.	.	B	.	.	.	.	.	.	.	.	.	.	.	.	B	.	.	B
	1	0	0	1	0	0	0	0	0	0	0	1	1	1	1	1	1	1	1	1	1	0	1	0	0	0	0	1	0	1	1	1	0	0	0	0	0	0	0	0	0	0	0	0	0	0	0	0	0
COG0327	.	.	.	B	.	.	.	.	.	.	.	B	B	B	B	B	B	B	B	B	B	.	B	.	.	.	.	B	.	B	B	B	.	.	.	.	.	.	.	.	.	.	.	.	.	.	.	.	.
COG3323	B	.	.	.	.	.	.	.	.	.	.	.	.	.	.	.	.	.	.	.	.	.	.	.	.	.	.	.	.	.	.	.	.	.	.	.	.	.	.	.	.	.	.	.	.	.	.	.	.
	1	0	0	0	0	0	0	0	0	0	0	0	0	0	0	1	0	1	1	1	0	1	0	0	0	0	0	0	0	0	0	0	0	0	0	0	0	0	0	0	0	0	0	0	0	1	1	1	0
COG0327	B	.	.	.	.	.	.	.	.	.	.	.	.	.	.	B	.	B	B	B	.	B	.	.	.	.	.	.	.	.	.	.	.	.	.	.	.	.	.	.	.	.	.	.	.	B	.	.	.
COG3323	.	.	.	.	.	.	.	.	.	.	.	.	.	.	.	.	.	.	.	.	.	.	.	.	.	.	.	.	.	.	.	.	.	.	.	.	.	.	.	.	.	.	.	.	.	.	B	B	.
	1	0	0	1	1	1	1	2	1	0	0	0	1	1	1	1	0	0	0	1	1	1	2	2	2	1	1	1	2	2	2	2	2	1	2	2	2	2	2	2	2	1	1	1	1	1	1	1	1
COG0327	B	.	.	B	B	B	B	B	B	.	.	.	B	B	B	B	.	.	.	B	B	B	B	B	B	.	B	B	B	B	B	B	B	B	B	B	B	B	B	B	B	B	.	.	B	B	B	B	B
COG3323	.	.	.	.	.	.	.	B	.	.	.	.	.	.	.	.	.	.	.	.	.	.	B	B	B	B	.	.	B	B	B	B	B	.	B	B	B	B	B	B	B	.	B	B	.	.	.	.	.
	1	0	0	0	1	0	0	0	1	1	1	1	1	0	0	0	1	0	0	1	1	0	0	0	0	1	1	1	0	1	1	1	0	0	1	1	0	1	0	0	0	1	1	1	1	1	1	1	1
COG0327	B	.	.	.	B	.	.	.	B	B	B	B	B	.	.	.	.	.	.	.	B	.	.	.	.	B	B	B	.	.	B	B	.	.	.	.	.	.	.	.	.	.	.	.	.	.	.	B	B
COG3323	.	.	.	.	.	.	.	.	.	.	.	.	.	.	.	.	B	.	.	B	.	.	.	.	.	.	.	.	.	B	.	.	.	.	B	B	.	B	.	.	.	B	B	B	B	B	B	.	.
	1	1	1	1	1	1	1	1	1	1	1	1	1	1	1	1	1	1	1	1	1	1	1	1	1	1	1	1	1	1	1	1	1	1	1	1	1	1	1	1	1	1	1	1	1	1	1	1	1
COG0327	.	.	.	.	.	.	B	.	.	.	B	B	.	.	.	.	B	.	B	.	.	.	.	B	B	.	.	.	.	.	.	.	.	.	.	.	.	.	.	.	.	.	.	.	B	.	.	.	.
COG3323	B	B	B	B	B	B	.	B	B	B	.	.	B	B	B	B	.	B	.	B	B	B	B	.	.	B	B	B	B	B	B	B	B	B	B	B	B	B	B	B	B	B	B	B	.	B	B	B	B
	1	1	1	1	1	1	1	1	1	1	1	1	1	1	1	1	1	1	1	1	1	1	1	1	1	1	1	1	1	1	1	1	1	1	1	1	1	1	1	1	1	1	1	1	1	1	0	1	1
COG0327	.	.	.	B	.	.	.	.	.	.	.	.	.	.	.	.	.	.	.	.	.	.	.	.	.	.	.	.	.	.	.	.	.	.	.	.	.	.	.	.	.	.	.	.	.	.	.	.	.
COG3323	B	B	B	.	B	B	B	B	B	B	B	B	B	B	B	B	B	B	B	B	B	B	B	B	B	B	B	B	B	B	B	B	B	B	B	B	B	B	B	B	B	B	B	B	B	B	.	B	B
	1	1	1	1	1	1	1	0	0	0	1	0	0	0	0	0	0	0	0	0	0	0	0	0	0	1	0	0	1	1	1	1	1	1	1	1	1	1	1	1	1	1	1	0	0	0	0	0	1
COG0327	.	.	.	.	.	B	B	.	.	.	B	.	.	.	.	.	.	.	.	.	.	.	.	.	.	B	.	.	B	.	.	B	B	B	.	B	.	B	B	B	B	B	B	.	.	.	.	.	.
COG3323	B	B	B	B	B	.	.	.	.	.	.	.	.	.	.	.	.	.	.	.	.	.	.	.	.	.	.	.	.	B	B	.	.	.	B	.	B	.	.	.	.	.	.	.	.	.	.	.	B
	1	0	0	0	0	0	0	0	0	0	0	0	2	1	1	0	0	0	0	0	0	0	0	1	1	0	0	0	0	1	1	0	1	1	1	0	0	1	1	0	1	1	1	0	0	0	0	0	0
COG0327	B	.	.	.	.	.	.	.	.	.	.	.	B	B	B	.	.	.	.	.	.	.	.	B	B	.	.	.	.	B	B	.	B	B	B	.	.	B	B	.	B	B	B	.	.	.	.	.	.
COG3323	.	.	.	.	.	.	.	.	.	.	.	.	B	.	.	.	.	.	.	.	.	.	.	.	.	.	.	.	.	.	.	.	.	.	.	.	.	.	.	.	.	.	.	.	.	.	.	.	.
	0	1	1	1	0	0	0	1	1	0	0	1	0	0	0	0	0	1	1	1	1	0	0	1	0	1	1	0	1	1	0	0	0	0	0	0	0	1	0	0	0	0	0	1	0	0	0	1	1
COG0327	.	B	B	B	.	.	.	B	B	.	.	B	.	.	.	.	.	B	B	B	B	.	.	B	.	B	B	.	B	B	.	.	.	.	.	.	.	B	.	.	.	.	.	B	.	.	.	B	B
COG3323	.	.	.	.	.	.	.	.	.	.	.	.	.	.	.	.	.	.	.	.	.	.	.	.	.	.	.	.	.	.	.	.	.	.	.	.	.	.	.	.	.	.	.	.	.	.	.	.	.
	1	1	1	1	0	0	0	0	0	1	1	1	1	1	1	1	0	0	1	1	1	0	0	1	1	0	1	1	1	1	1	1	1	1	1	1	1	1	1	1	1	1	1	1	1	1	1	1	1
COG0327	B	B	B	B	.	.	.	.	.	B	B	B	B	B	B	B	.	.	B	B	B	.	.	B	B	.	.	.	.	.	.	.	B	B	B	B	B	B	B	B	B	B	B	B	B	B	B	B	B
COG3323	.	.	.	.	.	.	.	.	.	.	.	.	.	.	.	.	.	.	.	.	.	.	.	.	.	.	B	B	B	B	B	B	.	.	.	.	.	.	.	.	.	.	.	.	.	.	.	.	.
	1	1	1	1	1	1	1	1	1	1	1	1	1	1	0	1	1	1	1	1	1	1	1	1	0	0	0	0	1	1	0	0	0	0	0	0	0	1	0	0	0	0	1	1	0	1	1	1	0
COG0327	B	B	B	B	B	B	B	B	B	B	B	B	B	B	.	B	B	B	B	B	B	B	B	B	.	.	.	.	B	B	.	.	.	.	.	.	.	B	.	.	.	.	B	B	.	B	B	B	.
COG3323	.	.	.	.	.	.	.	.	.	.	.	.	.	.	.	.	.	.	.	.	.	.	.	.	.	.	.	.	.	.	.	.	.	.	.	.	.	.	.	.	.	.	.	.	.	.	.	.	.
	1	1	1	1	1	1	1	1	1	1	1	1	1	1	1	1	1	1	1	1	1	1	1	1	1	1	1	1	1	1	1	1	1	1	1	1	1	1	1	0	0	0	1	1	1	1	1	1	1
COG0327	B	B	B	B	B	B	B	B	B	B	B	B	B	B	B	B	.	.	.	.	B	.	.	.	.	.	.	.	.	.	.	.	B	B	B	B	B	B	B	.	.	.	B	B	B	B	B	B	B
COG3323	.	.	.	.	.	.	.	.	.	.	.	.	.	.	.	.	B	B	B	B	.	B	B	B	B	B	B	B	B	B	B	B	.	.	.	.	.	.	.	.	.	.	.	.	.	.	.	.	.
	1	1	1	1	1	1	1	1	1	1	1	1	1	1	1	1	1	1	1	1	1	1	1	1	1	1	1	1	1	0	0	0	0	0	0	1	1	1	1	1	1	1	1	1	1	1	1	1	1
COG0327	B	B	B	B	B	B	B	B	B	B	B	B	B	B	B	B	B	B	B	B	B	B	B	B	B	B	B	B	B	.	.	.	.	.	.	B	B	B	B	B	B	B	B	B	B	B	B	B	B
COG3323	.	.	.	.	.	.	.	.	.	.	.	.	.	.	.	.	.	.	.	.	.	.	.	.	.	.	.	.	.	.	.	.	.	.	.	.	.	.	.	.	.	.	.	.	.	.	.	.	.
	1	1	1	1	1	1	1	1	1	1	1	1	1	1	1	1	1	1	1	1	1	1	1	1	1	1	1	1	1	1	1	1	1	1	1	1	1	1	1	1	1	1	1	1	1	1	1	1	1
COG0327	B	B	B	B	B	B	B	B	B	B	B	B	B	B	B	B	B	B	B	B	B	B	B	B	B	B	B	B	B	B	B	B	B	B	B	B	B	B	B	B	B	B	B	B	B	B	B	B	B
COG3323	.	.	.	.	.	.	.	.	.	.	.	.	.	.	.	.	.	.	.	.	.	.	.	.	.	.	.	.	.	.	.	.	.	.	.	.	.	.	.	.	.	.	.	.	.	.	.	.	.
	1	1	1	1	0	1	1	1	1	1	1	1	1	1	1	1	1	1	1	1	1	1	1	1	1	1	1	1	1	1	1	1	1	0	1	1	1	1	1	1	1	1	1	1	1	1	1	1	1
COG0327	B	B	B	B	.	B	B	B	B	B	B	B	B	B	B	B	B	B	B	B	B	B	B	B	B	B	B	B	B	B	B	B	B	.	B	B	B	B	B	B	B	B	B	B	B	B	B	B	B
COG3323	.	.	.	.	.	.	.	.	.	.	.	.	.	.	.	.	.	.	.	.	.	.	.	.	.	.	.	.	.	.	.	.	.	.	.	.	.	.	.	.	.	.	.	.	.	.	.	.	.
	1	1	1	1	1	1	1	1	1	1	1	1	1	1	1	1	1	1	1	1	1	1	1	1	1	1	1	1	1	1	1	1	1	1	1	1	1	1	1	1	1	1	1	1	1	1	1	1	1
COG0327	B	B	B	B	B	B	B	B	B	B	B	B	B	B	B	B	B	B	B	B	B	B	B	B	B	B	B	B	B	B	B	B	B	B	B	B	B	B	B	B	B	B	B	B	B	B	B	B	B
COG3323	.	.	.	.	.	.	.	.	.	.	.	.	.	.	.	.	.	.	.	.	.	.	.	.	.	.	.	.	.	.	.	.	.	.	.	.	.	.	.	.	.	.	.	.	.	.	.	.	.
	1	1	1	1	1	1	1	1	1	1	1	1	1	1	1	1	1	1	1	0	1	1	1	1	1	1	1	1	1	1	1	1	1	1	1	1	1	1	1	1	1	1	1	1	1	1	1	1	1
COG0327	B	B	B	B	B	B	B	B	B	B	B	B	B	B	B	B	B	B	B	.	B	B	B	B	B	B	B	B	B	B	B	B	B	B	B	B	B	B	B	B	B	B	B	B	B	B	B	B	B
COG3323	.	.	.	.	.	.	.	.	.	.	.	.	.	.	.	.	.	.	.	.	.	.	.	.	.	.	.	.	.	.	.	.	.	.	.	.	.	.	.	.	.	.	.	.	.	.	.	.	.
	1	1	1	1	1	1	1	1	1	1	1	1	1	1	1	1	1	1	1	1	1	1	1	1	1	1	1	1	1	1	1	1	1	1	1	1	0	1	2	0	2	2	2	2	1	2	2	2	2
COG0327	B	B	B	B	B	B	B	B	B	B	B	B	B	B	B	B	B	B	B	B	B	B	B	B	B	B	B	B	B	B	B	B	B	B	B	B	.	B	B	.	B	B	B	B	.	B	B	B	B
COG3323	.	.	.	.	.	.	.	.	.	.	.	.	.	.	.	.	.	.	.	.	.	.	.	.	.	.	.	.	.	.	.	.	.	.	.	.	.	.	B	.	B	B	B	B	B	B	B	B	B
	2	2	2	1	2	2	2	2	2	2	1	1	1	1	2	2	2	1	1	1	2	0	1	1	1	1	1	1	1	1	1	1	1	1	1	1	1	1	1	2	1	2	2	1	1	1	1	1	1
COG0327	B	B	B	B	B	B	B	B	B	B	B	B	B	B	B	B	B	B	B	B	B	.	B	B	B	B	B	B	B	B	B	B	B	B	B	B	.	.	B	B	B	B	B	B	B	B	B	B	B
COG3323	B	B	B	.	B	B	B	B	B	B	.	.	.	.	B	B	B	.	.	.	B	.	.	.	.	.	.	.	.	.	.	.	.	.	.	.	B	B	.	B	.	B	B	.	.	.	.	.	.
	2	1	2	1	1	0	1	1	1	1	2	2	2	2	2	1	1	1	0	2	2	2	0	0	0	2	0	0	1	0	1	2	1	0	1	0	0	0	0	1	0	1	1	1	1	1	0	1	1
COG0327	B	B	B	B	B	.	B	B	B	B	B	B	B	B	B	B	B	B	.	B	B	B	.	.	.	B	.	.	B	.	B	B	B	.	.	.	.	.	.	B	.	B	B	B	.	.	.	B	B
COG3323	B	.	B	.	.	.	.	.	.	.	B	B	B	B	B	.	.	.	.	B	B	B	.	.	.	B	.	.	.	.	.	B	.	.	B	.	.	.	.	.	.	.	.	.	B	B	.	.	.
	0	1	2	1	1	0	1	2	1	0	0	0	0	0	1	1	1	1	1	1	1	2	1	1	1	1	1	2	2	1	1	1	1	2	1	2	2	1	2	1	1	1	1	1	1	1	2	1	1
COG0327	.	B	B	B	B	.	B	B	B	.	.	.	.	.	B	B	B	.	.	.	B	B	.	B	.	.	B	B	B	B	B	B	B	B	.	B	B	.	B	B	B	B	B	B	B	B	B	B	B
COG3323	.	.	B	.	.	.	.	B	.	.	.	.	.	.	.	.	.	B	B	B	.	B	B	.	B	B	.	B	B	.	.	.	.	B	B	B	B	B	B	.	.	.	.	.	.	.	B	.	.
	1	1	1	1	1	1	1	2	2	2	1	1	1	1	1	1	2	1	1	1	0	1	1	1	1	1	1	2	1	1	1	1	1	1	1	1	1	1	1	1	1	2	1	1	1	0	1	1	1
COG0327	B	B	B	B	B	B	B	B	B	B	B	B	B	.	B	B	B	B	B	.	.	.	B	.	B	B	B	B	.	B	B	B	.	B	B	B	B	B	B	B	B	B	B	B	B	.	B	B	B
COG3323	.	.	.	.	.	.	.	B	B	B	.	.	.	B	.	.	B	.	.	B	.	B	.	B	.	.	.	B	B	.	.	.	B	.	.	.	.	.	.	.	.	B	.	.	.	.	.	.	.
	1	0	0	1	1	1	1	1	1	1	2	1	0	1	1	1	1	0	0	0	1	1	0	0	0	0	0	1	0	1	1	1	1	1	1	1	0	0	0	0	0	0	0	0	0	0	1	0	0
COG0327	.	.	.	.	B	.	B	.	.	.	B	.	.	B	B	.	B	.	.	.	B	B	.	.	.	.	.	.	.	.	.	.	.	.	.	.	.	.	.	.	.	.	.	.	.	.	B	.	.
COG3323	B	.	.	B	.	B	.	B	B	B	B	B	.	.	.	B	.	.	.	.	.	.	.	.	.	.	.	B	.	B	B	B	B	B	B	B	.	.	.	.	.	.	.	.	.	.	.	.	.
	1	1	1	0	0	1	0	0	0	0	1	0	1	1	2	1	1	0	2	2	1	0	1	2	1	1	0	1	2	2	2	1	1	1	1	1	1	2	2	2	2	2	2	2	2	2	2	2	2
COG0327	B	B	B	.	.	B	.	.	.	.	.	.	B	B	B	B	B	.	B	B	B	.	B	B	B	B	.	B	B	B	B	B	B	B	B	B	B	B	B	B	B	B	B	B	B	B	B	B	B
COG3323	.	.	.	.	.	.	.	.	.	.	B	.	.	.	B	.	.	.	B	B	.	.	.	B	.	.	.	.	B	B	B	.	.	.	.	.	.	B	B	B	B	B	B	B	B	B	B	B	B
	1	1	1	0	2	1	2	2	1	2	1	1	1	1	1	1	1	0	0	2	0	0	0	0	0	0	0	0	0	0	1	1	1	1	1	0	1	0	1	1	1	1	1	1	1	0	1	0	0
COG0327	B	B	B	.	B	B	B	B	.	B	B	B	B	B	B	B	B	.	.	B	.	.	.	.	.	.	.	.	.	.	.	.	.	B	.	.	.	.	B	B	B	B	B	B	.	.	B	.	.
COG3323	.	.	.	.	B	.	B	B	B	B	.	.	.	.	.	.	.	.	.	B	.	.	.	.	.	.	.	.	.	.	B	B	B	.	B	.	B	.	.	.	.	.	.	.	B	.	.	.	.
	0	0	0	0	0	0	0	0	0	0	0	0	0	0	0	0	0	0	0	0	1	0	0	0	0	0	0	0	0	0	0	0	0	0	0	0	0	0	0	0	0	0	0	0	0	0	0	0	0
COG0327	.	.	.	.	.	.	.	.	.	.	.	.	.	.	.	.	.	.	.	.	B	.	.	.	.	.	.	.	.	.	.	.	.	.	.	.	.	.	.	.	.	.	.	.	.	.	.	.	.
COG3323	.	.	.	.	.	.	.	.	.	.	.	.	.	.	.	.	.	.	.	.	.	.	.	.	.	.	.	.	.	.	.	.	.	.	.	.	.	.	.	.	.	.	.	.	.	.	.	.	.
	0	0	0	0	0	0	0	0	0	0	0	0	0	0	0	1	0	0	1	0	0	0	0	0	1	1	0	0	0	0	0	0	0	0	0	0	0	0	0	0	0	0	0	0	0	0	0	0	0
COG0327	.	.	.	.	.	.	.	.	.	.	.	.	.	.	.	.	.	.	.	.	.	.	.	.	.	.	.	.	.	.	.	.	.	.	.	.	.	.	.	.	.	.	.	.	.	.	.	.	.
COG3323	.	.	.	.	.	.	.	.	.	.	.	.	.	.	.	B	.	.	B	.	.	.	.	.	B	B	.	.	.	.	.	.	.	.	.	.	.	.	.	.	.	.	.	.	.	.	.	.	.
	0	0	0	0	0	0	0	0	0	0	0	0	0	0	0	0	0	0	0	0	0	0	0	0	0	0	0	0	0	0	0	0	0	0	0	0	0	0	0	0	0	0	0	0	0	0	0	0	0
COG0327	.	.	.	.	.	.	.	.	.	.	.	.	.	.	.	.	.	.	.	.	.	.	.	.	.	.	.	.	.	.	.	.	.	.	.	.	.	.	.	.	.	.	.	.	.	.	.	.	.
COG3323	.	.	.	.	.	.	.	.	.	.	.	.	.	.	.	.	.	.	.	.	.	.	.	.	.	.	.	.	.	.	.	.	.	.	.	.	.	.	.	.	.	.	.	.	.	.	.	.	.
	0	0	0	0	0	0	0	0	0	0	0	0	0	0	0	0	0	0	0	0	0	0	0	0	0	0	0	0	0	0	0	0	0	0	0	0	0	0	0	0	0	0	0	0	0	0	0	0	0
COG0327	.	.	.	.	.	.	.	.	.	.	.	.	.	.	.	.	.	.	.	.	.	.	.	.	.	.	.	.	.	.	.	.	.	.	.	.	.	.	.	.	.	.	.	.	.	.	.	.	.
COG3323	.	.	.	.	.	.	.	.	.	.	.	.	.	.	.	.	.	.	.	.	.	.	.	.	.	.	.	.	.	.	.	.	.	.	.	.	.	.	.	.	.	.	.	.	.	.	.	.	.
	1	1	1	2	1	1	0	0	0	0	0	0	0	0	0	0	0	0	0	0	0	0	0	0	0	0	0	0	0	0	0	0	0	0	0	0	0	0	0	0	0	0	0	0	0	0	0	0	0
COG0327	.	.	.	B	.	.	.	.	.	.	.	.	.	.	.	.	.	.	.	.	.	.	.	.	.	.	.	.	.	.	.	.	.	.	.	.	.	.	.	.	.	.	.	.	.	.	.	.	.
COG3323	B	B	B	B	B	B	.	.	.	.	.	.	.	.	.	.	.	.	.	.	.	.	.	.	.	.	.	.	.	.	.	.	.	.	.	.	.	.	.	.	.	.	.	.	.	.	.	.	.
	0	0	0	0	0	0	0	0	0	0	0	0	0	0	0	0	0	0	0	0	0	0	0	0	0	0	0	0	0	0	0	0	0	0	0	0	0	0	0	0	0	0	0	0	0	0	0	0	0
COG0327	.	.	.	.	.	.	.	.	.	.	.	.	.	.	.	.	.	.	.	.	.	.	.	.	.	.	.	.	.	.	.	.	.	.	.	.	.	.	.	.	.	.	.	.	.	.	.	.	.
COG3323	.	.	.	.	.	.	.	.	.	.	.	.	.	.	.	.	.	.	.	.	.	.	.	.	.	.	.	.	.	.	.	.	.	.	.	.	.	.	.	.	.	.	.	.	.	.	.	.	.
	0	0	0	0	0	0	0	0	0	0	0	1	0	0	0	0	0	0	0	0	0	0	0	0	0	0	0	0	0	0	0	0	0	0	0	0	0	0	0	0	0	0	0	0	0	0	0	0	0
COG0327	.	.	.	.	.	.	.	.	.	.	.	.	.	.	.	.	.	.	.	.	.	.	.	.	.	.	.	.	.	.	.	.	.	.	.	.	.	.	.	.	.	.	.	.	.	.	.	.	.
COG3323	.	.	.	.	.	.	.	.	.	.	.	B	.	.	.	.	.	.	.	.	.	.	.	.	.	.	.	.	.	.	.	.	.	.	.	.	.	.	.	.	.	.	.	.	.	.	.	.	.
	0	0	0	0	0	0	0	0	0	0	0	0	0	0	0	0	0	0	0	0	0	0	0	0	0	0	0	0	0	0	0	0	0	0	0	0	0	0	0	0	0	0	0	0	0	0	0	0	0
COG0327	.	.	.	.	.	.	.	.	.	.	.	.	.	.	.	.	.	.	.	.	.	.	.	.	.	.	.	.	.	.	.	.	.	.	.	.	.	.	.	.	.	.	.	.	.	.	.	.	.
COG3323	.	.	.	.	.	.	.	.	.	.	.	.	.	.	.	.	.	.	.	.	.	.	.	.	.	.	.	.	.	.	.	.	.	.	.	.	.	.	.	.	.	.	.	.	.	.	.	.	.
	0	1	0	0	0	0	0	0	0	0	0	0	0	0	0	1	1	0	0	0	0	0	1	0	0	0	0	0	0	0	1	0	0	0	0	0	0	0	0	0	0	0	0	0	0	0	0	0	0
COG0327	.	.	.	.	.	.	.	.	.	.	.	.	.	.	.	.	.	.	.	.	.	.	B	.	.	.	.	.	.	.	.	.	.	.	.	.	.	.	.	.	.	.	.	.	.	.	.	.	.
COG3323	.	B	.	.	.	.	.	.	.	.	.	.	.	.	.	B	B	.	.	.	.	.	.	.	.	.	.	.	.	.	B	.	.	.	.	.	.	.	.	.	.	.	.	.	.	.	.	.	.
	0	0	0	0	0	0	0	0	0	0	0	0	0	0	0	0	0	0	0	0	0	0	0	0	0	0	0	0	0	0	0	1	0	0	1	1	1	0	0	0	0	0	0	0	0	0	0	0	0
COG0327	.	.	.	.	.	.	.	.	.	.	.	.	.	.	.	.	.	.	.	.	.	.	.	.	.	.	.	.	.	.	.	B	.	.	B	B	B	.	.	.	.	.	.	.	.	.	.	.	.
COG3323	.	.	.	.	.	.	.	.	.	.	.	.	.	.	.	.	.	.	.	.	.	.	.	.	.	.	.	.	.	.	.	.	.	.	.	.	.	.	.	.	.	.	.	.	.	.	.	.	.
	0	0	0	0	0	0	0	0	0	0	0	0	0	0	0	0	0	0	0	0	0	0	0	0	0	0	0	0	0	0	0	0	0	0	0	0	0	0	0	0	0	0	0	0	0	0	0	0	0
COG0327	.	.	.	.	.	.	.	.	.	.	.	.	.	.	.	.	.	.	.	.	.	.	.	.	.	.	.	.	.	.	.	.	.	.	.	.	.	.	.	.	.	.	.	.	.	.	.	.	.
COG3323	.	.	.	.	.	.	.	.	.	.	.	.	.	.	.	.	.	.	.	.	.	.	.	.	.	.	.	.	.	.	.	.	.	.	.	.	.	.	.	.	.	.	.	.	.	.	.	.	.
	0	0	0	0	0	0	0	0	0	0	0	0	0	0	0	0	0	0	0	0	0	0	0	0	0	0	0	0	0	0	0	0	0	0	0	0	0	0	0	0	0	0	0	0	0	0	0	0	0
COG0327	.	.	.	.	.	.	.	.	.	.	.	.	.	.	.	.	.	.	.	.	.	.	.	.	.	.	.	.	.	.	.	.	.	.	.	.	.	.	.	.	.	.	.	.	.	.	.	.	.
COG3323	.	.	.	.	.	.	.	.	.	.	.	.	.	.	.	.	.	.	.	.	.	.	.	.	.	.	.	.	.	.	.	.	.	.	.	.	.	.	.	.	.	.	.	.	.	.	.	.	.
	0	0	0	0	0	0	0	0	0	0	0	0	0	0	0	0	0	1	0	0	0	1	0	0	0	0	0	0	0	0	0	0	0	0	0	0	0	0	0	0	0	0	0	0	0	0	0	0	0
COG0327	.	.	.	.	.	.	.	.	.	.	.	.	.	.	.	.	.	.	.	.	.	.	.	.	.	.	.	.	.	.	.	.	.	.	.	.	.	.	.	.	.	.	.	.	.	.	.	.	.
COG3323	.	.	.	.	.	.	.	.	.	.	.	.	.	.	.	.	.	B	.	.	.	B	.	.	.	.	.	.	.	.	.	.	.	.	.	.	.	.	.	.	.	.	.	.	.	.	.	.	.
	0	0	0	0	0	0	0	0	0	0	0	0	0	0	0	0	0	0	0	0	0	0	0	0	0	0	0	0	0	0	1	0	0	0	0	0	0	0	0	1	1	1	1	1	1	1	1	1	1
COG0327	.	.	.	.	.	.	.	.	.	.	.	.	.	.	.	.	.	.	.	.	.	.	.	.	.	.	.	.	.	.	B	.	.	.	.	.	.	.	.	B	B	B	B	B	B	B	B	B	B
COG3323	.	.	.	.	.	.	.	.	.	.	.	.	.	.	.	.	.	.	.	.	.	.	.	.	.	.	.	.	.	.	.	.	.	.	.	.	.	.	.	.	.	.	.	.	.	.	.	.	.
	1	1	1	1	1	1	1	1	1	1	1	1	1	1	1	1	1	1	1	1	1	1	1	1	1	1	1	1	1	1	1	1	1	1	1	1	1	1	1	1	1	1	1	1	1	1	1	1	1
COG0327	B	B	B	B	B	B	B	B	B	B	B	B	B	B	B	B	B	B	B	B	B	B	B	B	B	B	B	B	B	B	B	B	B	B	B	B	B	B	B	B	B	B	B	B	B	B	B	B	B
COG3323	.	.	.	.	.	.	.	.	.	.	.	.	.	.	.	.	.	.	.	.	.	.	.	.	.	.	.	.	.	.	.	.	.	.	.	.	.	.	.	.	.	.	.	.	.	.	.	.	.
	1	1	1	1	1	1	1	1	1	1	1	1	1	1	1	1	1	1	1	1	1	1	1	1	1	1	1	1	1	1	1	1	1	1	1	1	1	1	1	1	1	1	1	1	1	1	1	1	1
COG0327	B	B	B	B	B	B	B	B	B	B	B	B	B	B	B	B	B	B	B	B	B	B	B	B	B	B	B	B	B	B	B	B	B	B	B	B	B	B	B	B	B	B	B	B	B	B	B	B	B
COG3323	.	.	.	.	.	.	.	.	.	.	.	.	.	.	.	.	.	.	.	.	.	.	.	.	.	.	.	.	.	.	.	.	.	.	.	.	.	.	.	.	.	.	.	.	.	.	.	.	.
	1	1	1	1	1	1	1	1	1	1	1	1	1	1	1	1	1	1	1	1	1	1	1	1	1	1	1	1	1	1	1	1	1	1	1	1	1	1	1	1	1	1	1	1	1	1	1	1	1
COG0327	B	B	B	B	B	B	B	B	B	B	B	B	B	B	B	B	B	B	B	B	B	B	B	B	B	B	B	B	B	B	B	B	B	B	B	B	B	B	B	B	B	B	B	B	B	B	B	B	B
COG3323	.	.	.	.	.	.	.	.	.	.	.	.	.	.	.	.	.	.	.	.	.	.	.	.	.	.	.	.	.	.	.	.	.	.	.	.	.	.	.	.	.	.	.	.	.	.	.	.	.
	1	1	1	1	1	1	1	1	1	1	1	1	1	1	1	1	1	1	1	1	1	1	1	1	1	1	1	1	1	1	1	1	1	1	1	1	1	1	1	1	1	1	1	1	1	1	1	1	1
COG0327	B	B	B	B	B	B	B	B	B	B	B	B	B	B	B	B	B	B	B	B	B	B	B	B	B	B	B	B	B	B	B	B	B	B	B	B	B	B	B	B	B	B	B	B	B	B	B	B	B
COG3323	.	.	.	.	.	.	.	.	.	.	.	.	.	.	.	.	.	.	.	.	.	.	.	.	.	.	.	.	.	.	.	.	.	.	.	.	.	.	.	.	.	.	.	.	.	.	.	.	.
	1	1	1	1	1	1	1	1	1	1	1	1	1	1	1	1	1	1	1	1	1	1	1	1	1	1	1	1	1	1	1	1	1	1	0	1	1	1	1	1	1	1	1	1	1	1	1	1	1
COG0327	B	B	B	B	B	B	B	B	B	B	B	B	B	B	B	B	B	B	B	B	B	B	B	B	B	B	B	B	B	B	B	B	B	B	.	B	B	B	B	B	B	B	B	B	B	B	B	B	B
COG3323	.	.	.	.	.	.	.	.	.	.	.	.	.	.	.	.	.	.	.	.	.	.	.	.	.	.	.	.	.	.	.	.	.	.	.	.	.	.	.	.	.	.	.	.	.	.	.	.	.
	1	1	1	1	1	1	1	1	1	1	1	1	1	1	1	1	1	1	1	1	1	1	1	1	1	1	1	1	1	1	1	1	1	1	1	1	1	1	1	1	1	1	1	1	1	1	1	1	1
COG0327	B	B	B	B	B	B	B	B	B	B	B	B	B	B	B	B	B	B	B	B	B	B	B	B	B	B	B	B	B	B	B	B	B	B	B	B	B	B	B	B	B	B	B	B	B	B	B	B	B
COG3323	.	.	.	.	.	.	.	.	.	.	.	.	.	.	.	.	.	.	.	.	.	.	.	.	.	.	.	.	.	.	.	.	.	.	.	.	.	.	.	.	.	.	.	.	.	.	.	.	.
	1	1	1	1	1	1	1	1	1	1	1	1	1	1	1	1	1	1	1	1	1	1	1	1	1	1	1	1	1	1	1	1	2	0	0	0	0	0	0	0	0	0	0	1	1	0	0	0	0
COG0327	B	B	B	B	B	B	B	B	B	B	B	B	B	B	B	B	B	B	B	B	B	B	B	B	B	B	B	B	B	B	B	B	B	.	.	.	.	.	.	.	.	.	.	B	B	.	.	.	.
COG3323	.	.	.	.	.	.	.	.	.	.	.	.	.	.	.	.	.	.	.	.	.	.	.	.	.	.	.	.	.	.	.	.	B	.	.	.	.	.	.	.	.	.	.	.	.	.	.	.	.
	1	1	1	1	1	1	1	1	1	1	1	1	1	1	1	1	1	1	1	1	1	1	1	1	1	1	1	1	1	1	1	1	1	1	1	1	1	1	0	1	1	1	1	1	1	1	1	1	1
COG0327	B	B	B	B	B	B	B	B	B	B	B	B	B	B	B	B	B	B	B	B	B	B	B	B	B	B	B	B	B	B	B	B	B	B	B	B	B	B	.	B	B	B	B	B	B	B	B	B	B
COG3323	.	.	.	.	.	.	.	.	.	.	.	.	.	.	.	.	.	.	.	.	.	.	.	.	.	.	.	.	.	.	.	.	.	.	.	.	.	.	.	.	.	.	.	.	.	.	.	.	.
	1	1	1	1	1	1	1	0	1	1	1	1	1	1	1	1	1	1	1	1	1	1	1	1	1	1	1	1	1	1	1	1	1	1	1	1	1	1	1	1	1	1	1	1	1	1	1	1	1
COG0327	B	B	B	B	B	B	B	.	B	B	B	B	B	B	B	B	B	B	B	B	B	B	B	B	B	B	B	B	B	B	B	B	B	B	B	B	B	B	B	B	B	B	B	B	B	B	B	B	B
COG3323	.	.	.	.	.	.	.	.	.	.	.	.	.	.	.	.	.	.	.	.	.	.	.	.	.	.	.	.	.	.	.	.	.	.	.	.	.	.	.	.	.	.	.	.	.	.	.	.	.
	1	1	1	0	1	0	1	0	0	1	0	0	0	0	0	0	0	0	0	0	0	0	0	0	1	1	1	1	1	0	1	1	1	1	1	1	1	1	1	1	1	1	1	1	1	1	1	1	1
COG0327	B	B	B	.	B	.	B	.	.	B	.	.	.	.	.	.	.	.	.	.	.	.	.	.	B	B	B	B	B	.	B	B	B	B	B	B	B	B	B	B	B	B	B	B	B	B	B	B	B
COG3323	.	.	.	.	.	.	.	.	.	.	.	.	.	.	.	.	.	.	.	.	.	.	.	.	.	.	.	.	.	.	.	.	.	.	.	.	.	.	.	.	.	.	.	.	.	.	.	.	.
	1	1	1	1	1	1	1	1	1	1	1	1	1	1	1	1	1	1	1	1	1	1	1	1	1	1	1	1	1	1	1	1	1	1	1	1	1	1	1	1	1	1	1	1	1	1	1	1	1
COG0327	B	B	B	B	B	B	B	B	B	B	B	B	B	B	B	B	B	B	B	B	B	B	B	B	B	B	B	B	B	B	B	B	B	B	B	B	B	B	B	B	B	B	B	B	B	B	B	B	B
COG3323	.	.	.	.	.	.	.	.	.	.	.	.	.	.	.	.	.	.	.	.	.	.	.	.	.	.	.	.	.	.	.	.	.	.	.	.	.	.	.	.	.	.	.	.	.	.	.	.	.
	1	1	1	1	1	1	1	1	1	1	1	1	1	1	1	1	1	1	1	1	1	1	1	1	1	1	1	1	1	1	1	1	1	1	1	1	1	1	1	1	1	1	1	1	1	1	1	1	1
COG0327	B	B	B	B	B	B	B	B	B	B	B	B	B	B	B	B	B	B	B	B	B	B	B	B	B	B	B	B	B	B	B	B	B	B	B	B	B	B	B	B	B	B	B	B	B	B	B	B	B
COG3323	.	.	.	.	.	.	.	.	.	.	.	.	.	.	.	.	.	.	.	.	.	.	.	.	.	.	.	.	.	.	.	.	.	.	.	.	.	.	.	.	.	.	.	.	.	.	.	.	.
	1	1	1	1	0	0	0	0	0	1	1	1	1	1	1	1	1	1	1	1	1	1	1	1	1	1	1	0	1	0	0	1	1	1	1	1	1	1	1	0	0	1	1	0	0	0	0	0	0
COG0327	B	B	B	B	.	.	.	.	.	B	B	B	B	B	B	B	B	B	B	B	B	B	B	B	B	B	B	.	B	.	.	B	B	B	B	B	B	B	B	.	.	B	B	.	.	.	.	.	.
COG3323	.	.	.	.	.	.	.	.	.	.	.	.	.	.	.	.	.	.	.	.	.	.	.	.	.	.	.	.	.	.	.	.	.	.	.	.	.	.	.	.	.	.	.	.	.	.	.	.	.
	0	1	0	0	1	1	1	1	1	1	0	1	1	1	1	0	1	0	1	1	1	0	1	1	0	1	1	1	1	1	1	1	1	1	0	0	1	1	0	1	0	1	1	1	1	0	0	1	1
COG0327	.	B	.	.	B	B	B	B	B	B	.	B	B	B	B	.	B	.	B	B	B	.	B	B	.	B	B	B	.	.	.	.	.	.	.	.	.	.	.	.	.	.	.	.	.	.	.	.	.
COG3323	.	.	.	.	.	.	.	.	.	.	.	.	.	.	.	.	.	.	.	.	.	.	.	.	.	.	.	.	B	B	B	B	B	B	.	.	B	B	.	B	.	B	B	B	B	.	.	B	B
	1	1	1	1	1	1	0	0	1	0	1	1	1	1	1	1	1	1	1	1	1	1	1	1	1	1	1	1	1	1	1	1	1	1	1	1	1	1	1	1	1	1	1	1	1	1	1	1	1
COG0327	.	.	.	B	B	.	.	.	B	.	B	B	B	B	B	B	B	B	B	B	B	B	B	B	B	B	B	B	B	B	B	B	B	B	B	B	B	B	B	B	B	B	B	B	B	B	B	B	B
COG3323	B	B	B	.	.	B	.	.	.	.	.	.	.	.	.	.	.	.	.	.	.	.	.	.	.	.	.	.	.	.	.	.	.	.	.	.	.	.	.	.	.	.	.	.	.	.	.	.	.
	1	1	1	1	1	1	1	1	1	1	1	1	1	1	1	1	1	1	1	1	1	1	1	1	1	1	1	1	1	1	1	1	1	1	1	1	1	1	1	1	1	1	1	1	1	1	1	1	1
COG0327	B	B	B	B	B	B	B	B	B	B	B	B	B	B	B	B	B	B	B	B	B	B	B	B	B	B	B	B	B	B	B	B	B	B	B	B	B	B	B	B	B	B	B	B	B	B	B	B	B
COG3323	.	.	.	.	.	.	.	.	.	.	.	.	.	.	.	.	.	.	.	.	.	.	.	.	.	.	.	.	.	.	.	.	.	.	.	.	.	.	.	.	.	.	.	.	.	.	.	.	.
	1	1	1	1	1	1	1	1	1	1	1	1	1	1	1	1	1	1	1	1	1	1	1	1	1	1	1	1	1	1	1	1	1	1	1	1	1	1	1	1	1	1	1	1	1	1	1	1	1
COG0327	B	B	B	B	B	B	B	B	B	B	B	B	B	B	B	B	B	B	B	B	B	B	B	B	B	B	B	B	B	B	B	B	B	B	B	B	B	B	B	B	B	B	B	B	B	B	B	B	B
COG3323	.	.	.	.	.	.	.	.	.	.	.	.	.	.	.	.	.	.	.	.	.	.	.	.	.	.	.	.	.	.	.	.	.	.	.	.	.	.	.	.	.	.	.	.	.	.	.	.	.
	1	1	1	1	1	1	1	1	1	1	1	1	1	1	1	1	1	1	1	1	1	1	1	1	1	1	1	1	1	1	0	1	1	1	1	1	1	1	1	1	1	1	1	1	1	1	1	1	1
COG0327	B	B	B	B	B	B	B	B	B	B	B	B	B	B	B	B	B	B	B	B	B	B	B	B	B	B	B	B	B	B	.	B	B	B	B	B	B	B	B	B	B	B	B	B	B	B	B	B	B
COG3323	.	.	.	.	.	.	.	.	.	.	.	.	.	.	.	.	.	.	.	.	.	.	.	.	.	.	.	.	.	.	.	.	.	.	.	.	.	.	.	.	.	.	.	.	.	.	.	.	.
	1	1	1	1	1	1	1	1	1	1	1	1	1	1	1	1	1	1	1	1	1	1	1	1	1	1	1	1	1	1	1	1	1	1	1	1	1	1	1	1	1	1	1	1	1	1	1	1	1
COG0327	B	B	B	B	B	B	B	B	B	B	B	B	B	B	B	B	B	B	B	B	B	B	B	B	B	B	B	B	B	B	B	B	B	B	B	B	B	B	B	B	B	B	B	B	B	B	B	B	B
COG3323	.	.	.	.	.	.	.	.	.	.	.	.	.	.	.	.	.	.	.	.	.	.	.	.	.	.	.	.	.	.	.	.	.	.	.	.	.	.	.	.	.	.	.	.	.	.	.	.	.
	1	1	1	1	1	1	1	2	1	1	2	1	1	1	1	1	1	1	1	1	1	1	1	1	0	0	0	1	1	1	1	1	1	1	1	1	1	1	1	1	1	1	1	1	1	1	1	1	1
COG0327	B	B	B	B	B	B	B	B	B	B	B	B	B	B	B	B	B	B	B	B	B	B	B	B	.	.	.	B	B	B	B	B	B	B	B	B	B	B	B	B	B	B	B	B	B	B	B	B	B
COG3323	.	.	.	.	.	.	.	B	.	.	B	.	.	.	.	.	.	.	.	.	.	.	.	.	.	.	.	.	.	.	.	.	.	.	.	.	.	.	.	.	.	.	.	.	.	.	.	.	.
	1	1	1	1	1	1	1	1	1	1	1	1	1	1	1	1	1	2	1	1	0	1	1	1	1	1	1	1	1	1	1	1	1	1	1	1	1	1	1	1	1	1	1	1	1	1	1	1	1
COG0327	B	B	B	B	B	B	B	B	B	B	B	B	B	B	B	B	B	B	B	B	.	B	B	B	B	B	B	B	B	B	B	B	B	B	B	B	B	B	B	B	B	B	B	B	B	B	B	B	B
COG3323	.	.	.	.	.	.	.	.	.	.	.	.	.	.	.	.	.	B	.	.	.	.	.	.	.	.	.	.	.	.	.	.	.	.	.	.	.	.	.	.	.	.	.	.	.	.	.	.	.
	2	2	2	2	2	2	2	2	2	2	2	2	2	1	1	1	1	1	1	1	1	1	1	1	1	1	1	1	1	1	1	1	2	2	1	1	1	1	1	1	1	1	1	1	1	1	1	1	1
COG0327	B	B	B	B	B	B	B	B	B	B	B	B	B	B	B	B	B	B	B	B	B	B	B	B	B	B	B	B	B	B	B	B	B	B	B	B	B	B	B	B	B	B	B	B	B	B	B	B	B
COG3323	B	B	B	B	B	B	B	B	B	B	B	B	B	.	.	.	.	.	.	.	.	.	.	.	.	.	.	.	.	.	.	.	B	B	.	.	.	.	.	.	.	.	.	.	.	.	.	.	.
	1	1	1	1	1	1	1	1	1	1	1	1	1	1	1	1	1	1	1	1	1	1	1	1	1	1	1	1	1	1	1	1	1	1	1	1	1	1	1	1	1	1	1	1	1	1	1	1	1
COG0327	B	B	B	B	B	B	B	B	B	B	B	B	B	B	B	B	B	B	B	B	B	B	B	B	B	B	B	B	B	B	B	B	B	B	B	B	B	B	B	B	B	.	B	B	.	.	.	.	.
COG3323	.	.	.	.	.	.	.	.	.	.	.	.	.	.	.	.	.	.	.	.	.	.	.	.	.	.	.	.	.	.	.	.	.	.	.	.	.	.	.	.	.	B	.	.	B	B	B	B	B
	1	1	1	1	1	1	1	1	1	1	0	1	1	1	1	1	2	1	1	1	1	0	0	1	1	1	0	0	1	0	0	0	0	1	1	1	1	1	0	1	0	0	0	0	1	1	1	1	1
COG0327	B	B	B	B	B	B	B	B	B	B	.	B	B	B	B	B	B	B	B	B	B	.	.	B	B	B	.	.	B	.	.	.	.	B	B	B	B	B	.	B	.	.	.	.	B	B	B	B	B
COG3323	.	.	.	.	.	.	.	.	.	.	.	.	.	.	.	.	B	.	.	.	.	.	.	.	.	.	.	.	.	.	.	.	.	.	.	.	.	.	.	.	.	.	.	.	.	.	.	.	.
	1	1	1	1	1	1	1	1	1	1	1	1	1	1	1	1	1	1	1	1	1	1	1	1	1	1	1	1	1	1	1	0	1	1	1	1	1	1	1	1	1	1	1	1	1	1	1	1	1
COG0327	B	B	B	B	B	B	B	B	B	B	B	B	B	B	B	B	B	B	B	B	B	B	B	B	B	B	B	B	B	B	B	.	B	B	B	B	B	B	B	B	B	B	B	B	B	B	B	B	B
COG3323	.	.	.	.	.	.	.	.	.	.	.	.	.	.	.	.	.	.	.	.	.	.	.	.	.	.	.	.	.	.	.	.	.	.	.	.	.	.	.	.	.	.	.	.	.	.	.	.	.
	1	1	1	1	1	1	1	1	1	1	1	1	1	1	1	1	0	1	1	1	1	1	1	1	1	1	1	1	1	1	1	1	1	1	1	1	1	1	1	1	1	1	1	1	1	1	1	1	1
COG0327	B	B	B	B	B	B	B	B	B	B	B	B	B	B	B	B	.	B	B	B	B	B	B	B	B	B	B	B	B	B	B	B	B	B	B	B	B	B	B	B	B	B	B	B	B	B	B	B	B
COG3323	.	.	.	.	.	.	.	.	.	.	.	.	.	.	.	.	.	.	.	.	.	.	.	.	.	.	.	.	.	.	.	.	.	.	.	.	.	.	.	.	.	.	.	.	.	.	.	.	.
	1	0	1	0	1	1	1	1	1	1	1	1	1	1	1	1	1	1	1	1	1	1	1	1	1	1	1	1	1	1	1	1	1	1	1	1	1	1	1	1	1	1	1	1	1	1	1	1	1
COG0327	B	.	B	.	B	B	B	B	B	B	B	B	B	B	B	B	B	B	B	B	B	B	B	B	B	B	B	B	B	B	B	B	B	B	B	B	B	B	B	B	B	B	B	B	B	B	B	B	B
COG3323	.	.	.	.	.	.	.	.	.	.	.	.	.	.	.	.	.	.	.	.	.	.	.	.	.	.	.	.	.	.	.	.	.	.	.	.	.	.	.	.	.	.	.	.	.	.	.	.	.
	1	1	1	1	1	1	1	1	1	1	1	1	1	1	1	1	1	1	1	1	1	1	1	1	1	1	1	1	1	1	1	1	1	1	1	1	1	1	1	1	1	1	1	1	1	1	1	1	1
COG0327	B	B	B	B	B	B	B	B	B	B	B	B	B	B	B	B	B	B	B	B	B	B	B	B	B	B	B	B	B	B	B	B	B	B	B	B	B	B	B	B	B	B	B	B	B	B	B	B	B
COG3323	.	.	.	.	.	.	.	.	.	.	.	.	.	.	.	.	.	.	.	.	.	.	.	.	.	.	.	.	.	.	.	.	.	.	.	.	.	.	.	.	.	.	.	.	.	.	.	.	.
	1	1	1	1	1	1	1	1	1	1	1	1	1	1	1	1	1	1	1	1	1	1	1	1	1	1	1	0	1	1	1	1	1	1	1	1	1	1	1	1	1	1	1	1	1	1	1	1	1
COG0327	B	B	B	B	B	B	B	B	B	B	B	B	B	B	B	B	B	B	B	B	B	B	B	B	B	B	B	.	B	B	B	B	B	B	B	B	B	B	B	B	B	B	B	B	B	B	B	B	B
COG3323	.	.	.	.	.	.	.	.	.	.	.	.	.	.	.	.	.	.	.	.	.	.	.	.	.	.	.	.	.	.	.	.	.	.	.	.	.	.	.	.	.	.	.	.	.	.	.	.	.
	1	1	1	1	1	1	1	1	1	1	1	1	1	1	1	1	1	1	1	1	1	1	1	1	1	1	1	1	1	1	1	1	1	1	1	1	1	1	1	1	1	1	1	1	1	1	1	1	1
COG0327	B	B	B	B	B	B	B	B	B	B	B	B	B	B	B	B	B	B	B	B	B	B	B	B	B	B	B	B	B	B	B	B	B	B	B	B	B	B	B	B	B	B	B	B	B	B	B	B	B
COG3323	.	.	.	.	.	.	.	.	.	.	.	.	.	.	.	.	.	.	.	.	.	.	.	.	.	.	.	.	.	.	.	.	.	.	.	.	.	.	.	.	.	.	.	.	.	.	.	.	.
	1	1	1	1	1	1	1	1	1	1	1	1	1	1	1	1	1	1	1	1	1	1	1	1	1	1	1	1	1	1	1	1	1	1	1	1	1	1	1	1	1	1	1	1	1	1	1	1	1
COG0327	B	B	B	B	B	B	B	B	B	B	B	B	B	B	B	B	B	B	B	B	B	B	B	B	B	B	B	B	B	B	B	B	B	B	B	B	B	B	B	B	B	B	B	B	B	B	B	B	B
COG3323	.	.	.	.	.	.	.	.	.	.	.	.	.	.	.	.	.	.	.	.	.	.	.	.	.	.	.	.	.	.	.	.	.	.	.	.	.	.	.	.	.	.	.	.	.	.	.	.	.
	1	1	1	1	1	1	1	1	1	1	1	1	1	1	1	1	1	1	1	1	1	1	1	1	1	1	1	1	1	1	1	1	1	1	1	1	1	1	1	1	1	1	1	1	1	1	1	1	1
COG0327	B	B	B	B	B	B	B	B	B	B	B	B	B	B	B	B	B	B	B	B	B	B	B	B	B	B	B	B	B	B	B	B	B	B	B	B	B	B	B	B	B	B	B	B	B	B	B	B	B
COG3323	.	.	.	.	.	.	.	.	.	.	.	.	.	.	.	.	.	.	.	.	.	.	.	.	.	.	.	.	.	.	.	.	.	.	.	.	.	.	.	.	.	.	.	.	.	.	.	.	.
	1	1	1	1	1	1	1	1	1	1	1	1	1	1	1	1	1	1	1	1	1	1	1	1	1	1	1	1	1	1	1	1	1	1	1	1	1	1	1	1	1	1	1	1	1	1	1	1	1
COG0327	B	B	B	B	B	B	B	B	B	B	B	B	B	B	B	B	B	B	B	B	B	B	B	B	B	B	B	B	B	B	B	B	B	B	B	B	B	B	B	B	B	B	B	B	B	B	B	B	B
COG3323	.	.	.	.	.	.	.	.	.	.	.	.	.	.	.	.	.	.	.	.	.	.	.	.	.	.	.	.	.	.	.	.	.	.	.	.	.	.	.	.	.	.	.	.	.	.	.	.	.
	1	1	1	1	1	1	1	1	1	1	1	1	1	1	1	1	1	1	1	1	1	1	1	1	1	1	1	1	1	1	1	1	1	1	1	1	1	1	1	1	1	1	1	1	1	1	1	1	1
COG0327	B	B	B	B	B	B	B	B	B	B	B	B	B	B	B	B	B	B	B	B	B	B	B	B	B	B	B	B	B	B	B	B	B	B	B	B	B	B	B	B	B	B	B	B	B	B	B	B	B
COG3323	.	.	.	.	.	.	.	.	.	.	.	.	.	.	.	.	.	.	.	.	.	.	.	.	.	.	.	.	.	.	.	.	.	.	.	.	.	.	.	.	.	.	.	.	.	.	.	.	.
	1	1	1	1	1	1	1	1	1	1	1	1	1	1	1	1	1	1	1	1	1	1	1	1	1	1	1	1	1	1	1	1	1	1	1	1	1	1	1	1	1	1	1	1	1	1	1	1	1
COG0327	B	B	B	B	B	B	B	B	B	B	B	B	B	B	B	B	B	B	B	B	B	B	B	B	B	B	B	B	B	B	B	B	B	B	B	B	B	B	B	B	B	B	B	B	B	B	B	B	B
COG3323	.	.	.	.	.	.	.	.	.	.	.	.	.	.	.	.	.	.	.	.	.	.	.	.	.	.	.	.	.	.	.	.	.	.	.	.	.	.	.	.	.	.	.	.	.	.	.	.	.
	1	1	1	1	1	1	1	1	1	1	1	1	1	1	1	1	1	1	1	1	1	1	1	1	1	1	1	1	1	1	1	1	1	1	1	1	1	1	1	1	1	1	1	1	1	1	1	1	1
COG0327	B	B	B	B	B	B	B	B	B	B	B	B	B	B	B	B	B	B	B	B	B	B	B	B	B	B	B	B	B	B	B	B	B	B	B	B	B	B	B	B	B	B	B	B	B	B	B	B	B
COG3323	.	.	.	.	.	.	.	.	.	.	.	.	.	.	.	.	.	.	.	.	.	.	.	.	.	.	.	.	.	.	.	.	.	.	.	.	.	.	.	.	.	.	.	.	.	.	.	.	.
	1	1	1	1	1	1	1	1	1	1	1	1	1	1	1	1	1	1	1	1	1	1	1	1	1	1	1	1	1	1	1	1	1	1	1	1	1	1	1	1	1	1	1	1	1	1	1	1	1
COG0327	B	B	B	B	B	B	B	B	B	B	B	B	B	B	B	B	B	B	B	B	B	B	B	B	B	B	B	B	B	B	B	B	B	B	B	B	B	B	B	B	B	B	B	B	B	B	B	B	B
COG3323	.	.	.	.	.	.	.	.	.	.	.	.	.	.	.	.	.	.	.	.	.	.	.	.	.	.	.	.	.	.	.	.	.	.	.	.	.	.	.	.	.	.	.	.	.	.	.	.	.
	1	1	1	1	1	1	1	1	1	1	1	1	1	1	1	1	1	1	1	1	1	1	1	0	1	1	1	1	1	1	1	1	1	1	1	1	1	1	1	1	1	1	1	1	1	1	1	1	1
COG0327	B	B	B	B	B	B	B	B	B	B	B	B	B	B	B	B	B	B	B	B	B	B	B	.	B	B	B	B	B	B	B	B	B	B	B	B	B	B	B	B	B	B	B	B	B	B	B	B	B
COG3323	.	.	.	.	.	.	.	.	.	.	.	.	.	.	.	.	.	.	.	.	.	.	.	.	.	.	.	.	.	.	.	.	.	.	.	.	.	.	.	.	.	.	.	.	.	.	.	.	.
	1	1	1	1	1	1	1	1	1	1	1	1	1	1	1	1	1	1	1	1	1	1	1	1	1	1	1	1	1	1	1	1	1	1	1	1	1	1	1	1	1	1	1	1	1	1	1	1	1
COG0327	B	B	B	B	B	B	B	B	B	B	B	B	B	B	B	B	B	B	B	B	B	B	B	B	B	B	B	B	B	B	B	B	B	B	B	B	B	B	B	B	B	B	B	B	B	B	B	B	B
COG3323	.	.	.	.	.	.	.	.	.	.	.	.	.	.	.	.	.	.	.	.	.	.	.	.	.	.	.	.	.	.	.	.	.	.	.	.	.	.	.	.	.	.	.	.	.	.	.	.	.
	1	1	1	1	1	1	1	1	1	1	1	1	1	1	1	1	1	1	1	1	1	1	1	1	1	1	1	1	1	1	1	1	1	1	1	1	1	1	1	1	1	1	0	1	1	1	1	1	1
COG0327	B	B	B	B	B	B	B	B	B	B	B	B	B	B	B	B	B	B	B	B	B	B	B	B	B	B	B	B	B	B	B	B	B	B	B	B	B	B	B	B	B	B	.	B	B	B	B	B	B
COG3323	.	.	.	.	.	.	.	.	.	.	.	.	.	.	.	.	.	.	.	.	.	.	.	.	.	.	.	.	.	.	.	.	.	.	.	.	.	.	.	.	.	.	.	.	.	.	.	.	.
	1	1	1	1	1	1	1	1	1	1	1	1	1	1	1	1	1	1	1	1	1	1	1	1	1	1	1	1	1	1	1	1	1	1	1	1	1	1	1	1	1	1	1	1	1	1	1	1	1
COG0327	B	B	B	B	B	B	B	B	B	B	B	B	B	B	B	B	B	B	B	B	B	B	B	B	B	B	B	B	B	B	B	B	B	B	B	B	B	B	B	B	B	B	B	B	B	B	B	B	B
COG3323	.	.	.	.	.	.	.	.	.	.	.	.	.	.	.	.	.	.	.	.	.	.	.	.	.	.	.	.	.	.	.	.	.	.	.	.	.	.	.	.	.	.	.	.	.	.	.	.	.
	1	1	0	1	1	1	1	1	1	1	1	1	1	1	1	1	1	1	1	1	1	1	1	1	1	1	1	1	1	1	1	1	1	1	1	1	1	1	1	1	1	1	1	1	1	1	1	1	1
COG0327	B	B	.	B	B	B	B	B	B	B	B	B	B	B	B	B	B	B	B	B	B	B	B	B	B	B	B	B	B	B	B	B	B	B	B	B	B	B	B	B	B	B	B	B	B	B	B	B	B
COG3323	.	.	.	.	.	.	.	.	.	.	.	.	.	.	.	.	.	.	.	.	.	.	.	.	.	.	.	.	.	.	.	.	.	.	.	.	.	.	.	.	.	.	.	.	.	.	.	.	.
	1	1	1	1	1	1	1	1	1	1	1	1	1	1	1	1	1	1	1	1	1	1	1	1	1	1	1	1	1	1	1	1	1	1	1	1	1	1	1	1	1	1	1	1	1	1	1	1	1
COG0327	B	B	B	B	B	B	B	B	B	B	B	B	B	B	B	B	B	B	B	B	B	B	B	B	B	B	B	B	B	B	B	B	B	B	B	B	B	B	B	B	B	B	B	B	B	B	B	B	B
COG3323	.	.	.	.	.	.	.	.	.	.	.	.	.	.	.	.	.	.	.	.	.	.	.	.	.	.	.	.	.	.	.	.	.	.	.	.	.	.	.	.	.	.	.	.	.	.	.	.	.
	1	1	1	1	1	1	1	1	1	1	1	1	1	1	1	1	1	1	1	1	1	1	1	1	1	1	1	1	1	1	1	1	1	1	1	1	1	1	1	1	1	1	1	1	1	1	1	1	1
COG0327	B	B	B	B	B	B	B	B	B	B	B	B	B	B	B	B	B	B	B	B	B	B	B	B	B	B	B	B	B	B	B	B	B	B	B	B	B	B	B	B	B	B	B	B	B	B	B	B	B
COG3323	.	.	.	.	.	.	.	.	.	.	.	.	.	.	.	.	.	.	.	.	.	.	.	.	.	.	.	.	.	.	.	.	.	.	.	.	.	.	.	.	.	.	.	.	.	.	.	.	.
	1	1	1	1	1	1	1	1	1	1	1	1	1	1	1	1	1	1	1	1	1	1	1	1	1	1	1	1	1	1	1	1	1	1	1	1	1	1	1	1	1	1	1	1	1	1	1	1	1
COG0327	B	B	B	B	B	B	B	B	B	B	B	B	B	B	B	B	B	B	B	B	B	B	B	B	B	B	B	B	B	B	B	B	B	B	B	B	B	B	B	B	B	B	B	B	B	B	B	B	B
COG3323	.	.	.	.	.	.	.	.	.	.	.	.	.	.	.	.	.	.	.	.	.	.	.	.	.	.	.	.	.	.	.	.	.	.	.	.	.	.	.	.	.	.	.	.	.	.	.	.	.
	1	1	1	1	1	1	1	1	1	1	1	1	1	1	1	1	1	1	1	1	0	1	1	1	1	1	1	1	1	1	1	1	1	1	1	1	1	1	1	1	1	1	1	1	1	1	1	1	1
COG0327	B	B	B	B	B	B	B	B	B	B	B	B	B	B	B	B	B	B	B	B	.	.	.	.	.	.	.	.	.	.	.	.	.	.	.	.	.	.	.	.	.	.	.	.	.	.	.	.	B
COG3323	.	.	.	.	.	.	.	.	.	.	.	.	.	.	.	.	.	.	.	.	.	B	B	B	B	B	B	B	B	B	B	B	B	B	B	B	B	B	B	B	B	B	B	B	B	B	B	B	.
	2	2	2	2	2	2	2	2	2	2	2	2	2	2	2	2	2	2	2	2	2	2	2	2	2	2	2	2	2	2	2	2	2	2	2	2	2	2	2	2	2	2	2	2	2	2	2	2	2
COG0327	B	B	B	B	B	B	B	B	B	B	B	B	B	B	B	B	B	B	B	B	B	B	B	B	B	B	B	B	B	B	B	B	B	B	B	B	B	B	B	B	B	B	B	B	B	B	B	B	B
COG3323	B	B	B	B	B	B	B	B	B	B	B	B	B	B	B	B	B	B	B	B	B	B	B	B	B	B	B	B	B	B	B	B	B	B	B	B	B	B	B	B	B	B	B	B	B	B	B	B	B
	2	2	2	2	2	1	2	2	2	1	1	1	0	0	1	1	1	1	1	1	1	1	0	0	0	2	2	1	2	2	2	2	2	2	2	2	2	2	0	0	0	0	0	0	0	0	0	0	0
COG0327	B	B	B	B	B	B	B	B	B	B	B	B	.	.	B	B	B	B	.	.	.	.	.	.	.	B	B	.	B	B	B	B	B	B	B	B	B	B	.	.	.	.	.	.	.	.	.	.	.
COG3323	B	B	B	B	B	.	B	B	B	.	.	.	.	.	.	.	.	.	B	B	B	B	.	.	.	B	B	B	B	B	B	B	B	B	B	B	B	B	.	.	.	.	.	.	.	.	.	.	.
	2	2	2	2	2	2	2	2	2	2	2	2	2	2	2	2	1	1	1	1	2	0	0	0	0	2	2	2	2	1	2	2	2	2	2	2	2	2	1	2	1	1	1	1	1	1	1	1	1
COG0327	B	B	B	B	B	B	B	B	B	B	B	B	B	B	B	B	B	B	B	B	B	.	.	.	.	B	B	B	B	B	B	B	B	B	B	B	B	B	B	B	B	B	B	B	B	B	B	B	B
COG3323	B	B	B	B	B	B	B	B	B	B	B	B	B	B	B	B	.	.	.	.	B	.	.	.	.	B	B	B	B	.	B	B	B	B	B	B	B	B	.	B	.	.	.	.	.	.	.	.	.
	1	1	1	1	1	1	1	1	1	1	1	1	1	1	1	1	1	1	1	1	1	1	1	1	1	1	1	1	1	1	1	1	1	1	1	1	1	1	1	1	1	1	1	1	1	1	1	1	1
COG0327	B	B	B	B	B	B	B	B	B	B	B	B	B	B	B	B	B	B	B	B	B	B	B	B	B	B	B	B	B	B	B	B	B	B	B	B	B	B	B	B	B	B	B	B	B	B	B	B	B
COG3323	.	.	.	.	.	.	.	.	.	.	.	.	.	.	.	.	.	.	.	.	.	.	.	.	.	.	.	.	.	.	.	.	.	.	.	.	.	.	.	.	.	.	.	.	.	.	.	.	.
	1	1	1	1	1	1	1	1	1	1	1	1	1	0	1	1	1	1	1	1	1	1	1	1	1	1	1	1	1	1	1	1	1	1	1	1	1	1	1	1	1	1	1	1	1	1	1	1	1
COG0327	B	B	B	B	B	B	B	B	B	B	B	B	B	.	B	B	B	B	B	B	B	B	B	B	B	B	B	B	B	B	B	B	B	B	B	B	B	B	B	B	B	B	B	B	B	B	B	B	B
COG3323	.	.	.	.	.	.	.	.	.	.	.	.	.	.	.	.	.	.	.	.	.	.	.	.	.	.	.	.	.	.	.	.	.	.	.	.	.	.	.	.	.	.	.	.	.	.	.	.	.
	1	1	1	1	1	1	1	1	1	1	1	1	1	1	1	1	1	1	1	1	1	1	1	1	1	1	1	1	0	1	1	1	1	1	1	1	1	1	1	1	1	1	1	1	1	1	1	1	1
COG0327	B	B	B	B	B	B	B	B	B	B	B	B	B	B	B	B	B	B	B	B	B	B	B	B	B	B	B	B	.	B	B	B	B	B	B	B	B	B	B	B	B	B	B	B	B	B	B	B	B
COG3323	.	.	.	.	.	.	.	.	.	.	.	.	.	.	.	.	.	.	.	.	.	.	.	.	.	.	.	.	.	.	.	.	.	.	.	.	.	.	.	.	.	.	.	.	.	.	.	.	.
	2	2	2	2	2	1	2	2	2	2	2	2	2	2	2	2	2	2	2	2	2	2	2	2	2	2	2	2	2	2	2	2	2	2	2	2	2	2	2	2	2	2	2	2	1	2	2	2	2
COG0327	B	B	B	B	B	.	B	B	B	B	B	B	B	B	B	B	B	B	B	B	B	B	B	B	B	B	B	B	B	B	B	B	B	B	B	B	B	B	B	B	B	B	B	B	.	B	B	B	B
COG3323	B	B	B	B	B	B	B	B	B	B	B	B	B	B	B	B	B	B	B	B	B	B	B	B	B	B	B	B	B	B	B	B	B	B	B	B	B	B	B	B	B	B	B	B	B	B	B	B	B
	2	2	2	2	2	2	2	2	2	2	2	2	2	2	2	2	2	2	2	2	2	2	2	2	2	2	2	2	2	2	2	2	2	2	2	2	2	2	2	1	1	1	2	2	2	2	2	2	2
COG0327	B	B	B	B	B	B	B	B	B	B	B	B	B	B	B	B	B	B	B	B	B	B	B	B	B	B	B	B	B	B	B	B	B	B	B	B	B	B	B	B	B	B	B	B	B	B	B	B	B
COG3323	B	B	B	B	B	B	B	B	B	B	B	B	B	B	B	B	B	B	B	B	B	B	B	B	B	B	B	B	B	B	B	B	B	B	B	B	B	B	B	.	.	.	B	B	B	B	B	B	B
	2	2	2	2	2	2	2	2	2	2	2	2	2	2	2	2	1	2	2	2	2	2	2	2	2	2	2	2	2	2	2	2	2	2	2	2	2	2	2	2	2	2	2	2	2	2	2	2	2
COG0327	B	B	B	B	B	B	B	B	B	B	B	B	B	B	B	B	.	B	B	B	B	B	B	B	B	B	B	B	B	B	B	B	B	B	B	B	B	B	B	B	B	B	B	B	B	B	B	B	B
COG3323	B	B	B	B	B	B	B	B	B	B	B	B	B	B	B	B	B	B	B	B	B	B	B	B	B	B	B	B	B	B	B	B	B	B	B	B	B	B	B	B	B	B	B	B	B	B	B	B	B
	2	2	2	2	2	2	2	2	2	2	2	2	2	2	2	2	2	2	2	2	2	2	2	2	2	2	2	2	2	2	2	2	2	2	2	2	2	2	2	2	2	2	2	2	2	2	2	2	2
COG0327	B	B	B	B	B	B	B	B	B	B	B	B	B	B	B	B	B	B	B	B	B	B	B	B	B	B	B	B	B	B	B	B	B	B	B	B	B	B	B	B	B	B	B	B	B	B	B	B	B
COG3323	B	B	B	B	B	B	B	B	B	B	B	B	B	B	B	B	B	B	B	B	B	B	B	B	B	B	B	B	B	B	B	B	B	B	B	B	B	B	B	B	B	B	B	B	B	B	B	B	B
	2	2	2	2	1	2	2	2	2	2	2	2	2	2	2	2	1	2	2	2	2	2	2	2	2	2	2	2	2	2	2	1	2	2	2	2	2	2	2	2	2	2	1	1	2	2	2	2	2
COG0327	B	B	B	B	B	B	B	B	B	B	B	B	B	B	B	B	B	B	B	B	B	B	B	B	B	B	B	B	B	B	B	B	B	B	B	B	B	B	B	B	B	B	B	B	B	B	B	B	B
COG3323	B	B	B	B	.	B	B	B	B	B	B	B	B	B	B	B	.	B	B	B	B	B	B	B	B	B	B	B	B	B	B	.	B	B	B	B	B	B	B	B	B	B	.	.	B	B	B	B	B
	2	2	2	2	2	2	2	2	2	2	2	2	2	2	2	2	2	2	2	2	2	2	2	2	2	2	2	2	2	2	2	2	2	2	2	1	2	2	2	2	2	2	2	2	2	2	1	2	2
COG0327	B	B	B	B	B	B	B	B	B	B	B	B	B	B	B	B	B	B	B	B	B	B	B	B	B	B	B	B	B	B	B	B	B	B	B	B	B	B	B	B	B	B	B	B	B	B	B	B	B
COG3323	B	B	B	B	B	B	B	B	B	B	B	B	B	B	B	B	B	B	B	B	B	B	B	B	B	B	B	B	B	B	B	B	B	B	B	.	B	B	B	B	B	B	B	B	B	B	.	B	B
	2	1	2	2	2	2	2	2	2	2	2	2	2	2	2	2	2	2	2	2	2	2	2	2	1	2	2	2	2	2	2	2	2	2	0	1	1	1	1	1	1	1	1	1	1	1	1	1	1
COG0327	B	B	B	B	B	B	B	B	B	B	B	B	B	B	B	B	B	B	B	B	B	B	B	B	B	B	B	B	B	B	B	B	B	B	.	B	B	B	B	B	B	B	B	B	B	B	B	B	B
COG3323	B	.	B	B	B	B	B	B	B	B	B	B	B	B	B	B	B	B	B	B	B	B	B	B	.	B	B	B	B	B	B	B	B	B	.	.	.	.	.	.	.	.	.	.	.	.	.	.	.
	0	0	0	0	0	0	0	0	0	0	0	0	0	1	1	1	1	1	1	1	1	0	0	0	0	0	0	0	0	0	0	0	0	0	0	0	1	0	0	0	2	2	2	2	2	1	1	1	1
COG0327	.	.	.	.	.	.	.	.	.	.	.	.	.	B	B	B	B	B	B	B	B	.	.	.	.	.	.	.	.	.	.	.	.	.	.	.	B	.	.	.	B	B	B	B	B	B	B	B	B
COG3323	.	.	.	.	.	.	.	.	.	.	.	.	.	.	.	.	.	.	.	.	.	.	.	.	.	.	.	.	.	.	.	.	.	.	.	.	.	.	.	.	B	B	B	B	B	.	.	.	.
	0	1	1	1	1	1	1	1	1	1	1	1	1	1	1	1	1	1	1	1	1	1	1	1	1	1	1	1	1	1	2	1	1	1	1	1	1	1	1	1	1	1	1	1	1	1	1	1	1
COG0327	.	B	B	B	B	B	B	B	B	B	B	B	B	B	B	B	B	B	B	B	B	B	B	B	B	B	B	B	B	B	B	B	B	B	B	B	B	B	B	B	B	B	B	B	B	B	B	B	B
COG3323	.	.	.	.	.	.	.	.	.	.	.	.	.	.	.	.	.	.	.	.	.	.	.	.	.	.	.	.	.	.	B	.	.	.	.	.	.	.	.	.	.	.	.	.	.	.	.	.	.
	1	1	1	1	1	1	1	1	1	1	1	1	1	1	1	1	1	1	1	2	2	0	2	2	1	2	1	1	1	1	1	2	1	1	1	1	2	1	1	1	1	1	2	2	2	1	1	1	1
COG0327	B	B	B	B	B	B	B	B	B	B	B	B	B	B	B	B	B	B	B	B	B	.	B	B	B	B	B	B	B	B	B	B	B	B	B	B	B	B	B	B	B	B	B	B	B	B	B	B	B
COG3323	.	.	.	.	.	.	.	.	.	.	.	.	.	.	.	.	.	.	.	B	B	.	B	B	.	B	.	.	.	.	.	B	.	.	.	.	B	.	.	.	.	.	B	B	B	.	.	.	.
	1	1	2	1	1	1	2	1	1	1	1	1	2	1	2	0	0	0	0	0	0	0	0	0	0	0	1	0	0	0	0	0	0	0	0	0	0	0	0	0	1	0	0	0	0	1	1	1	0
COG0327	B	B	B	B	B	B	B	B	B	B	B	B	B	B	B	.	.	.	.	.	.	.	.	.	.	.	.	.	.	.	.	.	.	.	.	.	.	.	.	.	.	.	.	.	.	.	.	.	.
COG3323	.	.	B	.	.	.	B	.	.	.	.	.	B	.	B	.	.	.	.	.	.	.	.	.	.	.	B	.	.	.	.	.	.	.	.	.	.	.	.	.	B	.	.	.	.	B	B	B	.
	0	1	1	1	0	0	0	0	0	0	0	0	0	0	0	0	0	0	0	0	0	0	0	0	0	0	0	0	0	0	0	0	0	0	0	0	0	0	0	0	0	0	0	0	0	0	0	0	0
COG0327	.	.	.	.	.	.	.	.	.	.	.	.	.	.	.	.	.	.	.	.	.	.	.	.	.	.	.	.	.	.	.	.	.	.	.	.	.	.	.	.	.	.	.	.	.	.	.	.	.
COG3323	.	B	B	B	.	.	.	.	.	.	.	.	.	.	.	.	.	.	.	.	.	.	.	.	.	.	.	.	.	.	.	.	.	.	.	.	.	.	.	.	.	.	.	.	.	.	.	.	.
	0	0	0	0	0	0	0	0	0	0	0	0	0	0	0	0	0	0	0	0	0	0	0	0	0	0	0	0	0	0	0	0	0	0	0	0	0	0	0	0	0	0	0	0	0	0	0	0	0
COG0327	.	.	.	.	.	.	.	.	.	.	.	.	.	.	.	.	.	.	.	.	.	.	.	.	.	.	.	.	.	.	.	.	.	.	.	.	.	.	.	.	.	.	.	.	.	.	.	.	.
COG3323	.	.	.	.	.	.	.	.	.	.	.	.	.	.	.	.	.	.	.	.	.	.	.	.	.	.	.	.	.	.	.	.	.	.	.	.	.	.	.	.	.	.	.	.	.	.	.	.	.
	1	1	1	1	2	1	1	1	1	1	2	1	1	2	1	2	2	2	2	0	0	0	0	0	0	0	0	1	0	0	0	2	1	1	2	1	1	1	1	0	0	0	0	0	0	0	0	0	0
COG0327	B	B	B	B	B	B	B	B	B	B	B	B	B	B	B	B	B	B	B	.	.	.	.	.	.	.	.	.	.	.	.	B	.	.	B	.	.	.	.	.	.	.	.	.	.	.	.	.	.
COG3323	.	.	.	.	B	.	.	.	.	.	B	.	.	B	.	B	B	B	B	.	.	.	.	.	.	.	.	B	.	.	.	B	B	B	B	B	B	B	B	.	.	.	.	.	.	.	.	.	.
	0	0	0	0	0	0	0	0	0	0	0	0	0	1	1	1	1	1	1	1	1	1	1	1	1	1	1	1	1	1	1	1	1	1	1	1	1	1	1	1	1	1	1	1	1	1	1	1	1
COG0327	.	.	.	.	.	.	.	.	.	.	.	.	.	B	B	B	B	B	B	B	B	B	B	B	B	B	B	B	B	B	B	B	B	B	B	B	B	B	B	B	B	B	B	B	B	B	B	B	B
COG3323	.	.	.	.	.	.	.	.	.	.	.	.	.	.	.	.	.	.	.	.	.	.	.	.	.	.	.	.	.	.	.	.	.	.	.	.	.	.	.	.	.	.	.	.	.	.	.	.	.
	1	1	1	1	1	1	1	1	2	1	2	2	2	1	2	2	1	1	2	1	1	1	1	1	1	1	1	1	1	1	1	1	1	1	1	1	1	1	1	1	1	1	1	1	1	1	1	1	1
COG0327	B	B	B	B	B	B	B	B	B	B	B	B	B	B	B	B	B	B	B	B	B	B	B	B	B	B	B	B	B	B	B	B	B	B	B	B	B	B	B	B	B	B	B	B	B	B	B	B	B
COG3323	.	.	.	.	.	.	.	.	B	.	B	B	B	.	B	B	.	.	B	.	.	.	.	.	.	.	.	.	.	.	.	.	.	.	.	.	.	.	.	.	.	.	.	.	.	.	.	.	.
	1	1	1	1	1	1	1	1	1	1	1	1	1	1	1	1	1	1	1	1	1	1	1	1	1	1	0	0	1	1	1	1	1	1	0	0	0	0	0	0	0	0	0	0	0	0	0	0	0
COG0327	B	B	B	B	B	B	B	B	B	B	B	B	B	B	B	B	B	B	B	B	B	B	B	B	B	B	.	.	B	B	B	B	B	B	.	.	.	.	.	.	.	.	.	.	.	.	.	.	.
COG3323	.	.	.	.	.	.	.	.	.	.	.	.	.	.	.	.	.	.	.	.	.	.	.	.	.	.	.	.	.	.	.	.	.	.	.	.	.	.	.	.	.	.	.	.	.	.	.	.	.
	1	1	1	1	1	1	1	1	1	1	1	1	1	1	1	1	1	1	1	1	1	1	1	1	1	1	1	0	1	1	1	1	1	1	1	0	1	1	0	0	0	1	1	1	1	1	1	1	1
COG0327	B	B	B	B	B	B	B	B	B	B	B	B	B	B	B	B	B	B	B	B	B	B	B	B	B	B	B	.	B	B	B	B	B	B	B	.	B	B	.	.	.	B	B	B	B	B	B	B	B
COG3323	.	.	.	.	.	.	.	.	.	.	.	.	.	.	.	.	.	.	.	.	.	.	.	.	.	.	.	.	.	.	.	.	.	.	.	.	.	.	.	.	.	.	.	.	.	.	.	.	.
	1	1	1	1	1	1	1	1	1	1	1	1	1	1	1	1	1	1	1	1	1	1	1	1	1	0	0	0	0	0	0	0	0	0	0	0	0	0	0	0	1	1	1	1	1	1	0	1	1
COG0327	B	B	B	B	B	B	B	B	B	B	B	B	B	B	B	B	B	B	B	B	B	B	B	B	B	.	.	.	.	.	.	.	.	.	.	.	.	.	.	.	B	B	B	B	B	B	.	B	B
COG3323	.	.	.	.	.	.	.	.	.	.	.	.	.	.	.	.	.	.	.	.	.	.	.	.	.	.	.	.	.	.	.	.	.	.	.	.	.	.	.	.	.	.	.	.	.	.	.	.	.
	0	1	0	0	0	0	0	0	0	0	0	0	0	0	0	0	0	0	0	0	0	0	0	0	0	0	0	0	0	0	0	0	0	0	0	0	1	1	1	1	0	0	0	1	1	0	1	1	1
COG0327	.	B	.	.	.	.	.	.	.	.	.	.	.	.	.	.	.	.	.	.	.	.	.	.	.	.	.	.	.	.	.	.	.	.	.	.	B	B	B	B	.	.	.	B	B	.	B	B	B
COG3323	.	.	.	.	.	.	.	.	.	.	.	.	.	.	.	.	.	.	.	.	.	.	.	.	.	.	.	.	.	.	.	.	.	.	.	.	.	.	.	.	.	.	.	.	.	.	.	.	.
	1	0	0	0	0	0	0	0	0	0	0	0	0	0	0	0	0	0	0	0	0	0	0	0	0	0	0	0	0	0	0	0	0	1	1	1	1	1	1	1	1	1	1	1	1	1	1	1	1
COG0327	B	.	.	.	.	.	.	.	.	.	.	.	.	.	.	.	.	.	.	.	.	.	.	.	.	.	.	.	.	.	.	.	.	B	B	B	B	B	B	B	B	B	B	B	B	B	B	B	B
COG3323	.	.	.	.	.	.	.	.	.	.	.	.	.	.	.	.	.	.	.	.	.	.	.	.	.	.	.	.	.	.	.	.	.	.	.	.	.	.	.	.	.	.	.	.	.	.	.	.	.
	0	1	1
COG0327	.	B	B
COG3323	.	.	.
[truncated: 22 more columns]

## Sheet: b
Dist	1913	of total	0.182138
COG3323	.	.	.	.	.	.	.	.	.	.	.	.	.	.	.	.	.	.	.	.	.	.	.	.	.	.	.	.	.	.	.	.	.	.	B	B	.	.	.	.	.	.	.	.	.	.	.	.	.
COG3323	.	.	.	.	.	.	.	.	.	.	.	.	.	.	.	.	.	.	.	.	.	.	.	.	.	.	.	.	.	.	.	.	.	.	.	.	.	.	.	.	.	.	.	.	.	.	.	.	.
COG3323	.	.	.	.	.	.	.	.	.	.	.	.	.	.	.	.	.	.	.	.	.	.	.	.	.	.	.	.	.	.	.	.	.	.	.	.	.	.	.	.	.	B	.	.	.	.	.	.	.
COG3323	B	B	B	B	B	B	.	.	B	B	.	.	.	B	.	B	B	.	B	B	B	B	.	B	B	B	B	.	B	.	B	B	.	.	B	B	B	.	B	.	.	.	B	B	.	.	.	B	.
COG3323	.	.	.	.	.	.	.	.	.	.	.	.	.	.	.	.	.	.	.	.	.	.	.	.	.	.	.	.	.	.	.	.	.	.	.	.	.	.	.	.	.	.	.	.	.	.	.	.	.
COG3323	.	.	.	.	.	.	.	.	.	.	.	.	.	.	.	.	.	.	.	.	.	B	B	.	.	B	.	.	.	.	.	B	.	B	B	.	.	B	.	.	B	.	B	B	B	B	B	B	B
COG3323	B	B	B	B	B	B	B	B	.	.	.	.	.	.	B	B	B	B	B	B	B	B	B	.	.	B	B	B	B	.	B	B	B	.	B	B	B	B	B	B	B	B	B	B	B	B	B	B	B
COG3323	B	B	B	B	B	B	B	B	B	B	B	B	B	B	B	B	B	B	B	B	B	B	B	B	B	.	B	B	B	B	.	.	B	B	B	B	B	B	B	B	B	B	B	B	B	B	.	B	B
COG3323	B	.	.	.	B	.	.	.	.	.	B	.	B	B	B	B	B	.	B	B	B	B	B	B	B	B	B	B	B	B	B	B	B	B	B	.	.	.	.	.	.	B	B	B	.	B	B	B	B
COG3323	.	B	B	B	B	B	B	.	B	.	B	B	B	B	B	B	B	B	.	B	B	B	B	.	.	.	.	.	.	.	.	.	.	.	.	.	.	B	.	.	B	B	B	B	B	B	.	.	.
COG3323	B	.	.	.	B	.	.	B	.	.	B	B	B	B	B	.	.	.	.	.	.	.	.	.	.	.	.	.	.	.	.	.	.	.	.	.	.	B	.	.	.	.	.	.	.	.	.	.	.
COG3323	.	.	.	.	.	.	.	.	.	.	.	.	.	.	.	.	.	.	.	.	.	.	.	.	.	.	.	.	.	.	.	.	.	.	.	.	.	.	.	.	.	.	.	.	.	.	.	.	.
COG3323	.	.	.	.	.	.	.	.	B	.	.	.	.	B	.	B	.	B	B	B	B	.	.	.	B	B	B	B	.	B	B	B	.	.	.	.	.	B	.	.	.	.	.	B	.	.	.	.	.
COG3323	.	.	.	.	.	.	.	.	.	.	.	.	.	.	.	.	.	.	.	.	.	.	.	.	.	.	.	.	.	.	.	.	.	B	.	.	.	B	.	B	.	B	.	.	B	.	.	.	.
COG3323	.	.	.	.	.	.	.	.	.	.	.	.	.	.	.	.	.	.	.	.	.	.	.	.	.	.	.	.	.	.	.	.	.	.	.	.	.	.	B	.	B	.	B	.	.	.	.	.	.
COG3323	B	B	.	.	.	.	.	.	.	.	.	.	.	.	.	.	B	.	.	.	.	.	.	.	.	.	.	.	.	.	.	.	.	.	.	.	.	.	.	.	.	.	.	.	.	.	.	.	.
COG3323	.	.	.	.	.	.	.	.	.	.	.	.	.	.	.	.	.	.	.	.	.	.	.	.	.	.	.	.	.	.	.	B	.	.	.	.	.	.	.	.	.	.	.	.	.	B	.	.	.
COG3323	.	.	.	.	.	.	.	.	.	.	.	.	.	.	.	.	.	.	.	.	.	.	.	.	.	.	.	.	.	.	.	.	.	.	.	.	.	.	.	.	.	.	.	B	B	.	.	.	.
COG3323	B	B	.	.	.	.	.	.	.	.	.	.	.	.	.	.	.	.	.	.	.	.	.	.	.	.	.	.	.	.	.	.	.	.	.	.	.	.	.	.	B	.	.	.	.	.	.	.	.
COG3323	.	.	.	.	.	.	.	.	.	.	.	.	.	.	.	.	.	.	.	.	.	B	.	.	B	B	B	.	.	.	B	.	.	B	.	.	.	.	.	B	B	.	.	.	B	.	.	.	.
COG3323	B	.	.	.	.	.	.	.	.	.	.	.	.	.	.	.	.	.	.	.	.	.	.	.	.	.	.	.	.	.	.	.	.	.	.	.	.	.	.	.	.	.	.	.	.	.	.	.	.
COG3323	.	.	.	.	.	.	.	.	B	.	.	.	B	.	.	B	B	B	.	.	.	.	.	.	.	.	.	B	.	.	.	.	.	.	.	.	.	.	.	.	B	.	B	.	.	.	.	.	.
COG3323	.	.	B	B	.	B	.	.	.	B	.	.	.	.	.	.	.	.	.	.	.	.	.	.	.	.	.	.	.	.	.	.	.	.	.	.	.	.	.	.	.	.	.	.	.	.	.	.	.
COG3323	.	.	.	.	.	.	.	.	.	.	.	.	.	.	.	.	.	.	.	.	.	.	.	.	.	.	.	.	.	B	B	B	.	.	B	B	B	B	B	.	B	.	.	.	.	.	.	.	.
COG3323	.	.	.	.	.	.	.	B	.	.	.	.	.	.	.	.	.	.	.	.	.	.	.	.	.	.	.	B	B	B	.	.	.	B	.	.	.	.	.	.	.	.	.	.	.	.	.	.	.
COG3323	.	.	.	.	.	.	.	.	.	.	.	.	.	.	.	.	.	.	.	.	.	.	.	.	.	.	.	.	.	.	.	.	.	.	.	.	.	.	.	.	.	.	.	.	.	.	.	.	.
COG3323	.	.	.	.	.	.	.	.	.	.	.	.	.	.	.	.	.	.	.	.	.	.	.	.	.	.	.	.	.	.	.	.	.	.	.	.	.	.	.	.	.	.	.	.	.	.	.	.	.
COG3323	.	.	.	.	.	.	.	.	.	.	.	.	.	.	.	.	.	.	.	.	.	.	.	.	.	.	.	.	.	.	.	.	.	.	.	.	.	.	.	.	.	.	.	.	.	.	.	.	.
COG3323	.	.	.	.	.	.	.	.	.	.	.	.	.	.	.	.	.	.	.	.	.	.	.	.	B	.	.	.	.	.	.	.	.	.	.	.	.	.	.	.	.	.	.	.	.	.	.	.	.
COG3323	.	.	.	.	.	.	.	.	.	.	.	.	.	.	.	.	.	.	.	.	.	.	.	.	.	.	.	.	.	.	.	.	.	.	.	.	.	.	.	.	.	.	.	.	.	.	.	.	.
COG3323	.	.	.	.	.	.	.	.	.	.	.	.	.	.	.	.	.	.	.	.	.	.	.	.	.	.	.	.	.	.	.	.	.	.	.	.	.	.	.	.	.	.	.	.	.	.	.	.	.
COG3323	.	.	.	.	.	.	.	.	.	.	.	B	B	B	.	.	.	.	.	.	.	.	.	.	.	.	.	.	.	.	.	.	.	.	.	.	.	.	.	.	.	.	.	.	.	.	.	.	.
COG3323	B	B	B	B	B	B	B	B	B	B	B	B	B	B	B	B	B	B	B	B	B	B	B	B	B	B	B	B	B	B	B	B	B	B	B	B	B	B	B	B	B	B	B	B	B	B	B	B	B
COG3323	B	B	B	B	B	B	B	B	B	B	B	B	.	B	B	B	B	B	B	.	.	.	.	.	.	B	B	B	B	B	B	B	B	B	B	B	B	B	B	B	B	B	B	B	B	B	B	B	B
COG3323	.	.	.	.	B	.	.	.	.	.	.	B	B	B	B	B	B	B	.	B	B	B	.	.	B	.	B	B	.	.	.	.	.	.	.	.	.	.	.	.	.	B	B	B	B	B	B	B	.
COG3323	.	.	B	.	B	B	B	B	B	B	B	B	.	.	.	B	B	.	B	B	B	B	B	.	B	B	B	.	.	.	.	B	B	.	B	B	B	B	B	B	B	B	B	B	B	B	B	B	B
COG3323	.	B	B	B	B	B	B	.	B	B	B	B	B	B	B	B	B	B	B	B	B	B	B	B	B	B	B	B	B	B	B	B	B	B	B	B	B	B	B	B	B	B	B	B	B	B	B	B	B
COG3323	B	.	B	B	B	B	B	B	B	B	B	B	B	B	B	.	B	B	B	B	B	B	B	B	.	B	B	.	.	B	.	.	B	.	.	.	.	.	.	.	.	.	.	.	.	B	.	.	B
COG3323	B	.	.	.	.	.	.	.	.	.	.	.	.	.	.	.	.	.	.	.	.	.	.	.	.	.	.	.	.	.	.	.	.	.	.	.	.	.	.	.	.	.	.	.	.	.	.	.	.
COG3323	.	.	.	.	.	.	.	.	.	.	.	.	.	.	.	.	.	.	.	.	.	.	.	.	.	.	.	.	.	.	.	.	.	.	.	.	.	.	.	.	.	.	.	.	.	.	B	B	.
COG3323	.	.	.	.	.	.	.	B	.	.	.	.	.	.	.	.	.	.	.	.	.	.	B	B	B	B	.	.	B	B	B	B	B	.	B	B	B	B	B	B	B	.	B	B	.	.	.	.	.
COG3323	.	.	.	.	.	.	.	.	.	.	.	.	.	.	.	.	B	.	.	B	.	.	.	.	.	.	.	.	.	B	.	.	.	.	B	B	.	B	.	.	.	B	B	B	B	B	B	.	.
COG3323	B	B	B	B	B	B	.	B	B	B	.	.	B	B	B	B	.	B	.	B	B	B	B	.	.	B	B	B	B	B	B	B	B	B	B	B	B	B	B	B	B	B	B	B	.	B	B	B	B
COG3323	B	B	B	.	B	B	B	B	B	B	B	B	B	B	B	B	B	B	B	B	B	B	B	B	B	B	B	B	B	B	B	B	B	B	B	B	B	B	B	B	B	B	B	B	B	B	.	B	B
COG3323	B	B	B	B	B	.	.	.	.	.	.	.	.	.	.	.	.	.	.	.	.	.	.	.	.	.	.	.	.	B	B	.	.	.	B	.	B	.	.	.	.	.	.	.	.	.	.	.	B
COG3323	.	.	.	.	.	.	.	.	.	.	.	.	B	.	.	.	.	.	.	.	.	.	.	.	.	.	.	.	.	.	.	.	.	.	.	.	.	.	.	.	.	.	.	.	.	.	.	.	.
COG3323	.	.	.	.	.	.	.	.	.	.	.	.	.	.	.	.	.	.	.	.	.	.	.	.	.	.	.	.	.	.	.	.	.	.	.	.	.	.	.	.	.	.	.	.	.	.	.	.	.
COG3323	.	.	.	.	.	.	.	.	.	.	.	.	.	.	.	.	.	.	.	.	.	.	.	.	.	.	B	B	B	B	B	B	.	.	.	.	.	.	.	.	.	.	.	.	.	.	.	.	.
COG3323	.	.	.	.	.	.	.	.	.	.	.	.	.	.	.	.	.	.	.	.	.	.	.	.	.	.	.	.	.	.	.	.	.	.	.	.	.	.	.	.	.	.	.	.	.	.	.	.	.
COG3323	.	.	.	.	.	.	.	.	.	.	.	.	.	.	.	.	B	B	B	B	.	B	B	B	B	B	B	B	B	B	B	B	.	.	.	.	.	.	.	.	.	.	.	.	.	.	.	.	.
COG3323	.	.	.	.	.	.	.	.	.	.	.	.	.	.	.	.	.	.	.	.	.	.	.	.	.	.	.	.	.	.	.	.	.	.	.	.	.	.	.	.	.	.	.	.	.	.	.	.	.
COG3323	.	.	.	.	.	.	.	.	.	.	.	.	.	.	.	.	.	.	.	.	.	.	.	.	.	.	.	.	.	.	.	.	.	.	.	.	.	.	.	.	.	.	.	.	.	.	.	.	.
COG3323	.	.	.	.	.	.	.	.	.	.	.	.	.	.	.	.	.	.	.	.	.	.	.	.	.	.	.	.	.	.	.	.	.	.	.	.	.	.	.	.	.	.	.	.	.	.	.	.	.
COG3323	.	.	.	.	.	.	.	.	.	.	.	.	.	.	.	.	.	.	.	.	.	.	.	.	.	.	.	.	.	.	.	.	.	.	.	.	.	.	.	.	.	.	.	.	.	.	.	.	.
COG3323	.	.	.	.	.	.	.	.	.	.	.	.	.	.	.	.	.	.	.	.	.	.	.	.	.	.	.	.	.	.	.	.	.	.	.	.	.	.	.	.	.	.	.	.	.	.	.	.	.
COG3323	.	.	.	.	.	.	.	.	.	.	.	.	.	.	.	.	.	.	.	.	.	.	.	.	.	.	.	.	.	.	.	.	.	.	.	.	.	.	B	.	B	B	B	B	B	B	B	B	B
COG3323	B	B	B	.	B	B	B	B	B	B	.	.	.	.	B	B	B	.	.	.	B	.	.	.	.	.	.	.	.	.	.	.	.	.	.	.	B	B	.	B	.	B	B	.	.	.	.	.	.
COG3323	B	.	B	.	.	.	.	.	.	.	B	B	B	B	B	.	.	.	.	B	B	B	.	.	.	B	.	.	.	.	.	B	.	.	B	.	.	.	.	.	.	.	.	.	B	B	.	.	.
COG3323	.	.	B	.	.	.	.	B	.	.	.	.	.	.	.	.	.	B	B	B	.	B	B	.	B	B	.	B	B	.	.	.	.	B	B	B	B	B	B	.	.	.	.	.	.	.	B	.	.
COG3323	.	.	.	.	.	.	.	B	B	B	.	.	.	B	.	.	B	.	.	B	.	B	.	B	.	.	.	B	B	.	.	.	B	.	.	.	.	.	.	.	.	B	.	.	.	.	.	.	.
COG3323	B	.	.	B	.	B	.	B	B	B	B	B	.	.	.	B	.	.	.	.	.	.	.	.	.	.	.	B	.	B	B	B	B	B	B	B	.	.	.	.	.	.	.	.	.	.	.	.	.
COG3323	.	.	.	.	.	.	.	.	.	.	B	.	.	.	B	.	.	.	B	B	.	.	.	B	.	.	.	.	B	B	B	.	.	.	.	.	.	B	B	B	B	B	B	B	B	B	B	B	B
COG3323	.	.	.	.	B	.	B	B	B	B	.	.	.	.	.	.	.	.	.	B	.	.	.	.	.	.	.	.	.	.	B	B	B	.	B	.	B	.	.	.	.	.	.	.	B	.	.	.	.
COG3323	.	.	.	.	.	.	.	.	.	.	.	.	.	.	.	.	.	.	.	.	.	.	.	.	.	.	.	.	.	.	.	.	.	.	.	.	.	.	.	.	.	.	.	.	.	.	.	.	.
COG3323	.	.	.	.	.	.	.	.	.	.	.	.	.	.	.	B	.	.	B	.	.	.	.	.	B	B	.	.	.	.	.	.	.	.	.	.	.	.	.	.	.	.	.	.	.	.	.	.	.
COG3323	.	.	.	.	.	.	.	.	.	.	.	.	.	.	.	.	.	.	.	.	.	.	.	.	.	.	.	.	.	.	.	.	.	.	.	.	.	.	.	.	.	.	.	.	.	.	.	.	.
COG3323	.	.	.	.	.	.	.	.	.	.	.	.	.	.	.	.	.	.	.	.	.	.	.	.	.	.	.	.	.	.	.	.	.	.	.	.	.	.	.	.	.	.	.	.	.	.	.	.	.
COG3323	B	B	B	B	B	B	.	.	.	.	.	.	.	.	.	.	.	.	.	.	.	.	.	.	.	.	.	.	.	.	.	.	.	.	.	.	.	.	.	.	.	.	.	.	.	.	.	.	.
COG3323	.	.	.	.	.	.	.	.	.	.	.	.	.	.	.	.	.	.	.	.	.	.	.	.	.	.	.	.	.	.	.	.	.	.	.	.	.	.	.	.	.	.	.	.	.	.	.	.	.
COG3323	.	.	.	.	.	.	.	.	.	.	.	B	.	.	.	.	.	.	.	.	.	.	.	.	.	.	.	.	.	.	.	.	.	.	.	.	.	.	.	.	.	.	.	.	.	.	.	.	.
COG3323	.	.	.	.	.	.	.	.	.	.	.	.	.	.	.	.	.	.	.	.	.	.	.	.	.	.	.	.	.	.	.	.	.	.	.	.	.	.	.	.	.	.	.	.	.	.	.	.	.
COG3323	.	B	.	.	.	.	.	.	.	.	.	.	.	.	.	B	B	.	.	.	.	.	.	.	.	.	.	.	.	.	B	.	.	.	.	.	.	.	.	.	.	.	.	.	.	.	.	.	.
COG3323	.	.	.	.	.	.	.	.	.	.	.	.	.	.	.	.	.	.	.	.	.	.	.	.	.	.	.	.	.	.	.	.	.	.	.	.	.	.	.	.	.	.	.	.	.	.	.	.	.
COG3323	.	.	.	.	.	.	.	.	.	.	.	.	.	.	.	.	.	.	.	.	.	.	.	.	.	.	.	.	.	.	.	.	.	.	.	.	.	.	.	.	.	.	.	.	.	.	.	.	.
COG3323	.	.	.	.	.	.	.	.	.	.	.	.	.	.	.	.	.	.	.	.	.	.	.	.	.	.	.	.	.	.	.	.	.	.	.	.	.	.	.	.	.	.	.	.	.	.	.	.	.
COG3323	.	.	.	.	.	.	.	.	.	.	.	.	.	.	.	.	.	B	.	.	.	B	.	.	.	.	.	.	.	.	.	.	.	.	.	.	.	.	.	.	.	.	.	.	.	.	.	.	.
COG3323	.	.	.	.	.	.	.	.	.	.	.	.	.	.	.	.	.	.	.	.	.	.	.	.	.	.	.	.	.	.	.	.	.	.	.	.	.	.	.	.	.	.	.	.	.	.	.	.	.
COG3323	.	.	.	.	.	.	.	.	.	.	.	.	.	.	.	.	.	.	.	.	.	.	.	.	.	.	.	.	.	.	.	.	.	.	.	.	.	.	.	.	.	.	.	.	.	.	.	.	.
COG3323	.	.	.	.	.	.	.	.	.	.	.	.	.	.	.	.	.	.	.	.	.	.	.	.	.	.	.	.	.	.	.	.	.	.	.	.	.	.	.	.	.	.	.	.	.	.	.	.	.
COG3323	.	.	.	.	.	.	.	.	.	.	.	.	.	.	.	.	.	.	.	.	.	.	.	.	.	.	.	.	.	.	.	.	.	.	.	.	.	.	.	.	.	.	.	.	.	.	.	.	.
COG3323	.	.	.	.	.	.	.	.	.	.	.	.	.	.	.	.	.	.	.	.	.	.	.	.	.	.	.	.	.	.	.	.	.	.	.	.	.	.	.	.	.	.	.	.	.	.	.	.	.
COG3323	.	.	.	.	.	.	.	.	.	.	.	.	.	.	.	.	.	.	.	.	.	.	.	.	.	.	.	.	.	.	.	.	.	.	.	.	.	.	.	.	.	.	.	.	.	.	.	.	.
COG3323	.	.	.	.	.	.	.	.	.	.	.	.	.	.	.	.	.	.	.	.	.	.	.	.	.	.	.	.	.	.	.	.	.	.	.	.	.	.	.	.	.	.	.	.	.	.	.	.	.
COG3323	.	.	.	.	.	.	.	.	.	.	.	.	.	.	.	.	.	.	.	.	.	.	.	.	.	.	.	.	.	.	.	.	B	.	.	.	.	.	.	.	.	.	.	.	.	.	.	.	.
COG3323	.	.	.	.	.	.	.	.	.	.	.	.	.	.	.	.	.	.	.	.	.	.	.	.	.	.	.	.	.	.	.	.	.	.	.	.	.	.	.	.	.	.	.	.	.	.	.	.	.
COG3323	.	.	.	.	.	.	.	.	.	.	.	.	.	.	.	.	.	.	.	.	.	.	.	.	.	.	.	.	.	.	.	.	.	.	.	.	.	.	.	.	.	.	.	.	.	.	.	.	.
COG3323	.	.	.	.	.	.	.	.	.	.	.	.	.	.	.	.	.	.	.	.	.	.	.	.	.	.	.	.	.	.	.	.	.	.	.	.	.	.	.	.	.	.	.	.	.	.	.	.	.
COG3323	.	.	.	.	.	.	.	.	.	.	.	.	.	.	.	.	.	.	.	.	.	.	.	.	.	.	.	.	.	.	.	.	.	.	.	.	.	.	.	.	.	.	.	.	.	.	.	.	.
COG3323	.	.	.	.	.	.	.	.	.	.	.	.	.	.	.	.	.	.	.	.	.	.	.	.	.	.	.	.	.	.	.	.	.	.	.	.	.	.	.	.	.	.	.	.	.	.	.	.	.
COG3323	.	.	.	.	.	.	.	.	.	.	.	.	.	.	.	.	.	.	.	.	.	.	.	.	.	.	.	.	.	.	.	.	.	.	.	.	.	.	.	.	.	.	.	.	.	.	.	.	.
COG3323	.	.	.	.	.	.	.	.	.	.	.	.	.	.	.	.	.	.	.	.	.	.	.	.	.	.	.	.	B	B	B	B	B	B	.	.	B	B	.	B	.	B	B	B	B	.	.	B	B
COG3323	B	B	B	.	.	B	.	.	.	.	.	.	.	.	.	.	.	.	.	.	.	.	.	.	.	.	.	.	.	.	.	.	.	.	.	.	.	.	.	.	.	.	.	.	.	.	.	.	.
COG3323	.	.	.	.	.	.	.	.	.	.	.	.	.	.	.	.	.	.	.	.	.	.	.	.	.	.	.	.	.	.	.	.	.	.	.	.	.	.	.	.	.	.	.	.	.	.	.	.	.
COG3323	.	.	.	.	.	.	.	.	.	.	.	.	.	.	.	.	.	.	.	.	.	.	.	.	.	.	.	.	.	.	.	.	.	.	.	.	.	.	.	.	.	.	.	.	.	.	.	.	.
COG3323	.	.	.	.	.	.	.	.	.	.	.	.	.	.	.	.	.	.	.	.	.	.	.	.	.	.	.	.	.	.	.	.	.	.	.	.	.	.	.	.	.	.	.	.	.	.	.	.	.
COG3323	.	.	.	.	.	.	.	.	.	.	.	.	.	.	.	.	.	.	.	.	.	.	.	.	.	.	.	.	.	.	.	.	.	.	.	.	.	.	.	.	.	.	.	.	.	.	.	.	.
COG3323	.	.	.	.	.	.	.	B	.	.	B	.	.	.	.	.	.	.	.	.	.	.	.	.	.	.	.	.	.	.	.	.	.	.	.	.	.	.	.	.	.	.	.	.	.	.	.	.	.
COG3323	.	.	.	.	.	.	.	.	.	.	.	.	.	.	.	.	.	B	.	.	.	.	.	.	.	.	.	.	.	.	.	.	.	.	.	.	.	.	.	.	.	.	.	.	.	.	.	.	.
COG3323	B	B	B	B	B	B	B	B	B	B	B	B	B	.	.	.	.	.	.	.	.	.	.	.	.	.	.	.	.	.	.	.	B	B	.	.	.	.	.	.	.	.	.	.	.	.	.	.	.
COG3323	.	.	.	.	.	.	.	.	.	.	.	.	.	.	.	.	.	.	.	.	.	.	.	.	.	.	.	.	.	.	.	.	.	.	.	.	.	.	.	.	.	B	.	.	B	B	B	B	B
COG3323	.	.	.	.	.	.	.	.	.	.	.	.	.	.	.	.	B	.	.	.	.	.	.	.	.	.	.	.	.	.	.	.	.	.	.	.	.	.	.	.	.	.	.	.	.	.	.	.	.
COG3323	.	.	.	.	.	.	.	.	.	.	.	.	.	.	.	.	.	.	.	.	.	.	.	.	.	.	.	.	.	.	.	.	.	.	.	.	.	.	.	.	.	.	.	.	.	.	.	.	.
COG3323	.	.	.	.	.	.	.	.	.	.	.	.	.	.	.	.	.	.	.	.	.	.	.	.	.	.	.	.	.	.	.	.	.	.	.	.	.	.	.	.	.	.	.	.	.	.	.	.	.
COG3323	.	.	.	.	.	.	.	.	.	.	.	.	.	.	.	.	.	.	.	.	.	.	.	.	.	.	.	.	.	.	.	.	.	.	.	.	.	.	.	.	.	.	.	.	.	.	.	.	.
COG3323	.	.	.	.	.	.	.	.	.	.	.	.	.	.	.	.	.	.	.	.	.	.	.	.	.	.	.	.	.	.	.	.	.	.	.	.	.	.	.	.	.	.	.	.	.	.	.	.	.
COG3323	.	.	.	.	.	.	.	.	.	.	.	.	.	.	.	.	.	.	.	.	.	.	.	.	.	.	.	.	.	.	.	.	.	.	.	.	.	.	.	.	.	.	.	.	.	.	.	.	.
COG3323	.	.	.	.	.	.	.	.	.	.	.	.	.	.	.	.	.	.	.	.	.	.	.	.	.	.	.	.	.	.	.	.	.	.	.	.	.	.	.	.	.	.	.	.	.	.	.	.	.
COG3323	.	.	.	.	.	.	.	.	.	.	.	.	.	.	.	.	.	.	.	.	.	.	.	.	.	.	.	.	.	.	.	.	.	.	.	.	.	.	.	.	.	.	.	.	.	.	.	.	.
COG3323	.	.	.	.	.	.	.	.	.	.	.	.	.	.	.	.	.	.	.	.	.	.	.	.	.	.	.	.	.	.	.	.	.	.	.	.	.	.	.	.	.	.	.	.	.	.	.	.	.
COG3323	.	.	.	.	.	.	.	.	.	.	.	.	.	.	.	.	.	.	.	.	.	.	.	.	.	.	.	.	.	.	.	.	.	.	.	.	.	.	.	.	.	.	.	.	.	.	.	.	.
COG3323	.	.	.	.	.	.	.	.	.	.	.	.	.	.	.	.	.	.	.	.	.	.	.	.	.	.	.	.	.	.	.	.	.	.	.	.	.	.	.	.	.	.	.	.	.	.	.	.	.
COG3323	.	.	.	.	.	.	.	.	.	.	.	.	.	.	.	.	.	.	.	.	.	.	.	.	.	.	.	.	.	.	.	.	.	.	.	.	.	.	.	.	.	.	.	.	.	.	.	.	.
COG3323	.	.	.	.	.	.	.	.	.	.	.	.	.	.	.	.	.	.	.	.	.	.	.	.	.	.	.	.	.	.	.	.	.	.	.	.	.	.	.	.	.	.	.	.	.	.	.	.	.
COG3323	.	.	.	.	.	.	.	.	.	.	.	.	.	.	.	.	.	.	.	.	.	.	.	.	.	.	.	.	.	.	.	.	.	.	.	.	.	.	.	.	.	.	.	.	.	.	.	.	.
COG3323	.	.	.	.	.	.	.	.	.	.	.	.	.	.	.	.	.	.	.	.	.	.	.	.	.	.	.	.	.	.	.	.	.	.	.	.	.	.	.	.	.	.	.	.	.	.	.	.	.
COG3323	.	.	.	.	.	.	.	.	.	.	.	.	.	.	.	.	.	.	.	.	.	.	.	.	.	.	.	.	.	.	.	.	.	.	.	.	.	.	.	.	.	.	.	.	.	.	.	.	.
COG3323	.	.	.	.	.	.	.	.	.	.	.	.	.	.	.	.	.	.	.	.	.	.	.	.	.	.	.	.	.	.	.	.	.	.	.	.	.	.	.	.	.	.	.	.	.	.	.	.	.
COG3323	.	.	.	.	.	.	.	.	.	.	.	.	.	.	.	.	.	.	.	.	.	.	.	.	.	.	.	.	.	.	.	.	.	.	.	.	.	.	.	.	.	.	.	.	.	.	.	.	.
COG3323	.	.	.	.	.	.	.	.	.	.	.	.	.	.	.	.	.	.	.	.	.	.	.	.	.	.	.	.	.	.	.	.	.	.	.	.	.	.	.	.	.	.	.	.	.	.	.	.	.
COG3323	.	.	.	.	.	.	.	.	.	.	.	.	.	.	.	.	.	.	.	.	.	.	.	.	.	.	.	.	.	.	.	.	.	.	.	.	.	.	.	.	.	.	.	.	.	.	.	.	.
COG3323	.	.	.	.	.	.	.	.	.	.	.	.	.	.	.	.	.	.	.	.	.	.	.	.	.	.	.	.	.	.	.	.	.	.	.	.	.	.	.	.	.	.	.	.	.	.	.	.	.
COG3323	.	.	.	.	.	.	.	.	.	.	.	.	.	.	.	.	.	.	.	.	.	.	.	.	.	.	.	.	.	.	.	.	.	.	.	.	.	.	.	.	.	.	.	.	.	.	.	.	.
COG3323	.	.	.	.	.	.	.	.	.	.	.	.	.	.	.	.	.	.	.	.	.	B	B	B	B	B	B	B	B	B	B	B	B	B	B	B	B	B	B	B	B	B	B	B	B	B	B	B	.
COG3323	B	B	B	B	B	B	B	B	B	B	B	B	B	B	B	B	B	B	B	B	B	B	B	B	B	B	B	B	B	B	B	B	B	B	B	B	B	B	B	B	B	B	B	B	B	B	B	B	B
COG3323	B	B	B	B	B	.	B	B	B	.	.	.	.	.	.	.	.	.	B	B	B	B	.	.	.	B	B	B	B	B	B	B	B	B	B	B	B	B	.	.	.	.	.	.	.	.	.	.	.
COG3323	B	B	B	B	B	B	B	B	B	B	B	B	B	B	B	B	.	.	.	.	B	.	.	.	.	B	B	B	B	.	B	B	B	B	B	B	B	B	.	B	.	.	.	.	.	.	.	.	.
COG3323	.	.	.	.	.	.	.	.	.	.	.	.	.	.	.	.	.	.	.	.	.	.	.	.	.	.	.	.	.	.	.	.	.	.	.	.	.	.	.	.	.	.	.	.	.	.	.	.	.
COG3323	.	.	.	.	.	.	.	.	.	.	.	.	.	.	.	.	.	.	.	.	.	.	.	.	.	.	.	.	.	.	.	.	.	.	.	.	.	.	.	.	.	.	.	.	.	.	.	.	.
COG3323	.	.	.	.	.	.	.	.	.	.	.	.	.	.	.	.	.	.	.	.	.	.	.	.	.	.	.	.	.	.	.	.	.	.	.	.	.	.	.	.	.	.	.	.	.	.	.	.	.
COG3323	B	B	B	B	B	B	B	B	B	B	B	B	B	B	B	B	B	B	B	B	B	B	B	B	B	B	B	B	B	B	B	B	B	B	B	B	B	B	B	B	B	B	B	B	B	B	B	B	B
COG3323	B	B	B	B	B	B	B	B	B	B	B	B	B	B	B	B	B	B	B	B	B	B	B	B	B	B	B	B	B	B	B	B	B	B	B	B	B	B	B	.	.	.	B	B	B	B	B	B	B
COG3323	B	B	B	B	B	B	B	B	B	B	B	B	B	B	B	B	B	B	B	B	B	B	B	B	B	B	B	B	B	B	B	B	B	B	B	B	B	B	B	B	B	B	B	B	B	B	B	B	B
COG3323	B	B	B	B	B	B	B	B	B	B	B	B	B	B	B	B	B	B	B	B	B	B	B	B	B	B	B	B	B	B	B	B	B	B	B	B	B	B	B	B	B	B	B	B	B	B	B	B	B
COG3323	B	B	B	B	.	B	B	B	B	B	B	B	B	B	B	B	.	B	B	B	B	B	B	B	B	B	B	B	B	B	B	.	B	B	B	B	B	B	B	B	B	B	.	.	B	B	B	B	B
COG3323	B	B	B	B	B	B	B	B	B	B	B	B	B	B	B	B	B	B	B	B	B	B	B	B	B	B	B	B	B	B	B	B	B	B	B	.	B	B	B	B	B	B	B	B	B	B	.	B	B
COG3323	B	.	B	B	B	B	B	B	B	B	B	B	B	B	B	B	B	B	B	B	B	B	B	B	.	B	B	B	B	B	B	B	B	B	.	.	.	.	.	.	.	.	.	.	.	.	.	.	.
COG3323	.	.	.	.	.	.	.	.	.	.	.	.	.	.	.	.	.	.	.	.	.	.	.	.	.	.	.	.	.	.	.	.	.	.	.	.	.	.	.	.	B	B	B	B	B	.	.	.	.
COG3323	.	.	.	.	.	.	.	.	.	.	.	.	.	.	.	.	.	.	.	.	.	.	.	.	.	.	.	.	.	.	B	.	.	.	.	.	.	.	.	.	.	.	.	.	.	.	.	.	.
COG3323	.	.	.	.	.	.	.	.	.	.	.	.	.	.	.	.	.	.	.	B	B	.	B	B	.	B	.	.	.	.	.	B	.	.	.	.	B	.	.	.	.	.	B	B	B	.	.	.	.
COG3323	.	.	B	.	.	.	B	.	.	.	.	.	B	.	B	.	.	.	.	.	.	.	.	.	.	.	B	.	.	.	.	.	.	.	.	.	.	.	.	.	B	.	.	.	.	B	B	B	.
COG3323	.	B	B	B	.	.	.	.	.	.	.	.	.	.	.	.	.	.	.	.	.	.	.	.	.	.	.	.	.	.	.	.	.	.	.	.	.	.	.	.	.	.	.	.	.	.	.	.	.
COG3323	.	.	.	.	.	.	.	.	.	.	.	.	.	.	.	.	.	.	.	.	.	.	.	.	.	.	.	.	.	.	.	.	.	.	.	.	.	.	.	.	.	.	.	.	.	.	.	.	.
COG3323	.	.	.	.	B	.	.	.	.	.	B	.	.	B	.	B	B	B	B	.	.	.	.	.	.	.	.	B	.	.	.	B	B	B	B	B	B	B	B	.	.	.	.	.	.	.	.	.	.
COG3323	.	.	.	.	.	.	.	.	.	.	.	.	.	.	.	.	.	.	.	.	.	.	.	.	.	.	.	.	.	.	.	.	.	.	.	.	.	.	.	.	.	.	.	.	.	.	.	.	.
COG3323	.	.	.	.	.	.	.	.	B	.	B	B	B	.	B	B	.	.	B	.	.	.	.	.	.	.	.	.	.	.	.	.	.	.	.	.	.	.	.	.	.	.	.	.	.	.	.	.	.
COG3323	.	.	.	.	.	.	.	.	.	.	.	.	.	.	.	.	.	.	.	.	.	.	.	.	.	.	.	.	.	.	.	.	.	.	.	.	.	.	.	.	.	.	.	.	.	.	.	.	.
COG3323	.	.	.	.	.	.	.	.	.	.	.	.	.	.	.	.	.	.	.	.	.	.	.	.	.	.	.	.	.	.	.	.	.	.	.	.	.	.	.	.	.	.	.	.	.	.	.	.	.
COG3323	.	.	.	.	.	.	.	.	.	.	.	.	.	.	.	.	.	.	.	.	.	.	.	.	.	.	.	.	.	.	.	.	.	.	.	.	.	.	.	.	.	.	.	.	.	.	.	.	.
COG3323	.	.	.	.	.	.	.	.	.	.	.	.	.	.	.	.	.	.	.	.	.	.	.	.	.	.	.	.	.	.	.	.	.	.	.	.	.	.	.	.	.	.	.	.	.	.	.	.	.
COG3323	.	.	.	.	.	.	.	.	.	.	.	.	.	.	.	.	.	.	.	.	.	.	.	.	.	.	.	.	.	.	.	.	.	.	.	.	.	.	.	.	.	.	.	.	.	.	.	.	.
COG3323	.	.	.
[truncated: 22 more columns]

## Sheet: c
Dist	6939	of total	0.660668
COG0327	B	.	B	.	B	B	B	B	.	B	.	.	.	B	B	.	B	B	.	B	B	B	B	B	B	B	B	B	B	B	B	B	B	B	B	B	B	B	B	B	B	B	B	B	B	B	B	B	B
COG0327	B	B	B	B	B	B	B	B	B	B	B	B	B	B	B	B	B	B	B	B	B	B	B	B	B	B	B	B	B	B	B	B	B	B	B	B	B	B	B	B	B	B	B	B	B	B	B	B	B
COG0327	B	B	B	B	B	B	B	B	B	B	B	B	B	B	B	B	B	B	B	B	B	B	B	B	.	.	.	.	.	.	.	.	.	.	.	.	.	.	.	.	B	.	B	.	.	.	.	B	.
COG0327	.	.	.	.	.	.	.	.	.	.	.	B	B	.	B	.	.	B	.	.	.	.	B	.	.	.	.	B	.	B	.	.	.	.	.	.	.	.	.	.	B	.	.	.	B	B	.	.	B
COG0327	.	B	.	B	B	B	.	B	B	B	.	.	.	.	.	.	.	.	.	.	.	.	B	.	B	.	B	.	.	.	.	.	.	B	B	.	.	B	B	B	.	.	.	B	.	.	B	.	.
COG0327	.	B	B	B	B	.	.	.	.	.	.	.	.	.	.	B	B	B	.	.	.	.	.	.	.	.	B	B	B	B	B	.	B	.	.	B	.	.	B	.	.	B	.	.	.	.	.	.	.
COG0327	.	.	.	.	.	.	.	.	B	B	B	B	B	B	.	.	.	.	.	.	.	.	.	B	B	.	.	.	.	B	.	.	.	B	.	.	.	.	.	.	.	.	.	.	.	.	.	.	.
COG0327	.	.	.	.	.	.	.	.	.	.	.	.	.	.	.	.	.	.	.	.	.	.	.	.	.	.	.	.	.	.	.	B	.	.	.	.	.	.	.	.	.	.	.	.	.	.	.	.	.
COG0327	.	B	B	B	.	B	B	B	B	B	.	B	.	.	.	.	.	B	.	.	.	.	.	.	.	.	.	.	.	.	.	.	.	.	.	B	B	B	B	B	B	.	.	.	B	.	.	.	.
COG0327	B	.	.	.	.	.	.	B	.	B	.	.	.	.	.	.	.	.	B	.	.	.	.	.	.	B	.	.	.	B	B	.	.	.	B	B	.	.	.	B	.	.	.	.	.	.	B	.	B
COG0327	.	B	B	B	.	.	B	.	.	B	.	.	.	.	.	B	.	.	.	B	B	B	.	B	B	B	B	B	B	B	B	B	B	B	.	B	B	.	B	B	B	B	B	B	B	B	B	B	B
COG0327	B	B	B	B	B	B	B	B	B	B	B	B	B	B	B	B	B	B	B	B	B	B	B	B	B	B	B	B	B	B	B	.	B	B	B	B	B	.	.	.	.	.	.	.	.	.	.	.	.
COG0327	B	B	B	B	B	B	B	B	B	B	B	B	B	B	B	B	B	B	.	.	B	B	B	B	B	B	B	B	B	.	B	B	B	B	B	B	B	B	B	B	B	B	B	B	B	B	B	B	B
COG0327	B	B	B	B	B	B	B	B	B	B	B	B	B	B	B	B	B	B	B	B	B	B	B	B	.	B	B	B	B	B	.	B	B	.	.	B	B	.	B	.	B	.	B	B	.	B	B	B	B
COG0327	.	.	.	.	.	.	.	.	.	.	B	.	.	.	.	.	.	.	.	.	.	.	.	.	.	.	.	.	.	.	.	.	.	.	.	.	.	.	.	.	.	.	.	B	B	B	B	B	.
COG0327	.	.	B	B	B	.	B	B	B	B	B	B	B	B	B	B	B	B	B	B	B	B	B	B	B	B	B	B	B	B	B	B	B	B	B	B	B	B	B	B	B	B	B	B	B	B	B	B	B
COG0327	B	B	B	B	B	B	B	B	B	B	B	B	B	B	B	B	B	B	B	B	B	B	B	B	B	B	B	B	B	B	B	B	B	.	B	B	B	B	B	B	B	B	B	B	B	B	B	B	B
COG0327	B	B	B	B	B	B	B	B	B	B	B	B	.	B	B	.	.	.	B	.	.	.	B	B	B	B	B	B	B	B	B	B	B	B	B	B	B	B	B	B	B	B	B	.	.	.	B	.	.
COG0327	.	.	.	.	.	.	.	.	.	.	.	.	B	.	.	.	.	.	B	.	B	B	.	.	.	.	.	.	.	B	B	B	B	B	B	B	.	.	.	.	.	.	.	B	.	B	B	B	B
COG0327	B	B	B	B	B	B	B	B	B	B	B	B	B	B	B	B	B	B	B	B	B	.	B	.	.	.	.	B	.	.	.	.	.	.	B	B	B	.	.	.	B	.	.	.	.	.	.	B	B
COG0327	.	B	B	B	.	.	B	.	.	.	B	.	.	.	.	.	B	B	.	B	B	B	B	B	B	B	B	B	.	.	.	.	.	.	.	B	.	.	B	.	.	.	B	.	.	.	.	.	.
COG0327	.	.	.	.	.	B	B	B	.	B	B	B	.	B	B	.	.	.	B	B	B	B	B	B	B	B	B	.	B	B	B	B	B	B	B	B	B	B	B	B	.	B	.	B	B	B	B	.	.
COG0327	B	B	.	.	B	.	B	B	B	.	B	.	B	B	B	.	.	.	B	.	.	.	.	B	.	B	.	.	.	.	.	B	B	.	.	.	.	.	.	.	.	B	.	.	.	.	.	.	.
COG0327	.	.	.	B	.	B	.	.	B	.	.	.	.	.	.	.	B	.	B	.	.	B	.	.	.	.	.	.	B	.	.	.	B	B	.	.	.	.	.	B	.	.	.	B	.	.	.	.	.
COG0327	.	.	.	.	.	B	.	B	B	B	.	.	B	.	B	.	.	.	.	.	B	.	.	B	.	.	.	.	.	.	.	.	B	.	B	.	.	.	B	B	.	B	B	B	B	B	B	B	B
COG0327	B	B	B	B	B	B	B	B	B	B	B	B	B	B	B	B	B	B	B	B	B	B	B	B	B	B	B	B	B	B	B	B	B	B	B	B	B	B	B	B	B	B	B	B	B	B	B	B	B
COG0327	B	B	B	B	B	B	B	B	B	B	B	B	B	B	B	B	B	B	B	B	B	B	B	B	B	B	B	B	B	B	B	B	B	B	B	B	B	B	B	B	B	B	B	B	B	B	B	B	B
COG0327	B	B	B	B	B	B	B	B	B	B	B	B	B	B	B	B	B	B	B	B	B	B	B	B	B	B	B	B	B	B	.	B	.	.	.	.	.	.	.	.	.	.	.	.	B	.	B	.	.
COG0327	.	.	.	.	.	.	.	.	.	.	.	.	.	.	.	.	.	.	B	B	B	.	B	.	.	.	.	.	.	.	.	.	.	.	.	.	.	.	B	.	.	.	.	.	.	.	.	.	.
COG0327	B	B	B	B	B	B	B	B	B	B	B	B	B	B	B	B	B	B	B	B	B	B	B	B	B	B	B	B	B	B	B	B	B	.	.	.	.	.	.	.	.	.	.	.	B	.	.	.	.
COG0327	.	.	.	.	.	.	.	.	.	.	.	.	.	.	.	.	.	.	.	.	.	.	.	.	.	.	.	.	.	.	.	.	.	.	.	.	.	.	.	.	B	.	.	.	.	.	.	.	.
COG0327	.	.	.	.	.	.	.	.	.	.	.	.	.	.	B	B	B	B	B	B	B	B	B	B	B	B	B	B	B	B	B	B	B	B	B	B	B	B	B	B	B	B	B	B	B	B	B	B	.
COG0327	.	.	.	.	.	.	.	.	.	.	.	.	.	.	.	.	.	.	.	.	.	.	B	B	B	B	B	B	B	B	B	B	B	B	B	B	B	B	B	B	B	B	B	B	B	B	B	B	B
COG0327	B	B	B	B	B	B	B	B	B	B	B	B	B	.	.	.	.	B	B	.	.	.	.	.	B	.	.	.	B	B	B	.	.	B	B	B	.	B	B	B	.	B	B	B	B	B	B	B	B
COG0327	.	.	B	.	B	B	B	.	.	.	.	.	.	.	.	.	.	B	B	.	.	.	B	B	.	B	.	.	B	B	B	.	.	.	.	.	B	.	.	.	.	.	.	.	.	.	.	.	.
COG0327	.	B	.	.	.	.	.	B	.	.	B	.	B	.	.	.	B	.	.	.	.	.	.	.	.	.	.	.	B	B	.	.	.	B	.	.	.	.	.	.	.	.	.	.	.	.	.	.	.
COG0327	B	.	.	.	.	.	.	.	.	.	B	.	B	B	B	B	B	B	B	B	B	B	.	B	B	B	B	B	B	B	B	B	B	B	B	B	B	.	B	B	B	B	B	B	B	B	B	.	.
COG0327	.	B	.	.	B	B	B	.	B	.	.	.	B	B	.	B	.	.	B	B	.	B	B	.	B	.	.	B	.	.	.	B	.	B	.	.	.	B	.	B	.	.	.	.	.	.	B	B	.
COG0327	.	.	.	B	.	.	.	.	.	.	.	B	B	B	B	B	B	B	B	B	B	.	B	.	.	.	.	B	.	B	B	B	.	.	.	.	.	.	.	.	.	.	.	.	.	.	.	.	.
COG0327	B	.	.	.	.	.	.	.	.	.	.	.	.	.	.	B	.	B	B	B	.	B	.	.	.	.	.	.	.	.	.	.	.	.	.	.	.	.	.	.	.	.	.	.	.	B	.	.	.
COG0327	B	.	.	B	B	B	B	B	B	.	.	.	B	B	B	B	.	.	.	B	B	B	B	B	B	.	B	B	B	B	B	B	B	B	B	B	B	B	B	B	B	B	.	.	B	B	B	B	B
COG0327	B	.	.	.	B	.	.	.	B	B	B	B	B	.	.	.	.	.	.	.	B	.	.	.	.	B	B	B	.	.	B	B	.	.	.	.	.	.	.	.	.	.	.	.	.	.	.	B	B
COG0327	.	.	.	.	.	.	B	.	.	.	B	B	.	.	.	.	B	.	B	.	.	.	.	B	B	.	.	.	.	.	.	.	.	.	.	.	.	.	.	.	.	.	.	.	B	.	.	.	.
COG0327	.	.	.	B	.	.	.	.	.	.	.	.	.	.	.	.	.	.	.	.	.	.	.	.	.	.	.	.	.	.	.	.	.	.	.	.	.	.	.	.	.	.	.	.	.	.	.	.	.
COG0327	.	.	.	.	.	B	B	.	.	.	B	.	.	.	.	.	.	.	.	.	.	.	.	.	.	B	.	.	B	.	.	B	B	B	.	B	.	B	B	B	B	B	B	.	.	.	.	.	.
COG0327	B	.	.	.	.	.	.	.	.	.	.	.	B	B	B	.	.	.	.	.	.	.	.	B	B	.	.	.	.	B	B	.	B	B	B	.	.	B	B	.	B	B	B	.	.	.	.	.	.
COG0327	.	B	B	B	.	.	.	B	B	.	.	B	.	.	.	.	.	B	B	B	B	.	.	B	.	B	B	.	B	B	.	.	.	.	.	.	.	B	.	.	.	.	.	B	.	.	.	B	B
COG0327	B	B	B	B	.	.	.	.	.	B	B	B	B	B	B	B	.	.	B	B	B	.	.	B	B	.	.	.	.	.	.	.	B	B	B	B	B	B	B	B	B	B	B	B	B	B	B	B	B
COG0327	B	B	B	B	B	B	B	B	B	B	B	B	B	B	.	B	B	B	B	B	B	B	B	B	.	.	.	.	B	B	.	.	.	.	.	.	.	B	.	.	.	.	B	B	.	B	B	B	.
COG0327	B	B	B	B	B	B	B	B	B	B	B	B	B	B	B	B	.	.	.	.	B	.	.	.	.	.	.	.	.	.	.	.	B	B	B	B	B	B	B	.	.	.	B	B	B	B	B	B	B
COG0327	B	B	B	B	B	B	B	B	B	B	B	B	B	B	B	B	B	B	B	B	B	B	B	B	B	B	B	B	B	.	.	.	.	.	.	B	B	B	B	B	B	B	B	B	B	B	B	B	B
COG0327	B	B	B	B	B	B	B	B	B	B	B	B	B	B	B	B	B	B	B	B	B	B	B	B	B	B	B	B	B	B	B	B	B	B	B	B	B	B	B	B	B	B	B	B	B	B	B	B	B
COG0327	B	B	B	B	.	B	B	B	B	B	B	B	B	B	B	B	B	B	B	B	B	B	B	B	B	B	B	B	B	B	B	B	B	.	B	B	B	B	B	B	B	B	B	B	B	B	B	B	B
COG0327	B	B	B	B	B	B	B	B	B	B	B	B	B	B	B	B	B	B	B	B	B	B	B	B	B	B	B	B	B	B	B	B	B	B	B	B	B	B	B	B	B	B	B	B	B	B	B	B	B
COG0327	B	B	B	B	B	B	B	B	B	B	B	B	B	B	B	B	B	B	B	.	B	B	B	B	B	B	B	B	B	B	B	B	B	B	B	B	B	B	B	B	B	B	B	B	B	B	B	B	B
COG0327	B	B	B	B	B	B	B	B	B	B	B	B	B	B	B	B	B	B	B	B	B	B	B	B	B	B	B	B	B	B	B	B	B	B	B	B	.	B	B	.	B	B	B	B	.	B	B	B	B
COG0327	B	B	B	B	B	B	B	B	B	B	B	B	B	B	B	B	B	B	B	B	B	.	B	B	B	B	B	B	B	B	B	B	B	B	B	B	.	.	B	B	B	B	B	B	B	B	B	B	B
COG0327	B	B	B	B	B	.	B	B	B	B	B	B	B	B	B	B	B	B	.	B	B	B	.	.	.	B	.	.	B	.	B	B	B	.	.	.	.	.	.	B	.	B	B	B	.	.	.	B	B
COG0327	.	B	B	B	B	.	B	B	B	.	.	.	.	.	B	B	B	.	.	.	B	B	.	B	.	.	B	B	B	B	B	B	B	B	.	B	B	.	B	B	B	B	B	B	B	B	B	B	B
COG0327	B	B	B	B	B	B	B	B	B	B	B	B	B	.	B	B	B	B	B	.	.	.	B	.	B	B	B	B	.	B	B	B	.	B	B	B	B	B	B	B	B	B	B	B	B	.	B	B	B
COG0327	.	.	.	.	B	.	B	.	.	.	B	.	.	B	B	.	B	.	.	.	B	B	.	.	.	.	.	.	.	.	.	.	.	.	.	.	.	.	.	.	.	.	.	.	.	.	B	.	.
COG0327	B	B	B	.	.	B	.	.	.	.	.	.	B	B	B	B	B	.	B	B	B	.	B	B	B	B	.	B	B	B	B	B	B	B	B	B	B	B	B	B	B	B	B	B	B	B	B	B	B
COG0327	B	B	B	.	B	B	B	B	.	B	B	B	B	B	B	B	B	.	.	B	.	.	.	.	.	.	.	.	.	.	.	.	.	B	.	.	.	.	B	B	B	B	B	B	.	.	B	.	.
COG0327	.	.	.	.	.	.	.	.	.	.	.	.	.	.	.	.	.	.	.	.	B	.	.	.	.	.	.	.	.	.	.	.	.	.	.	.	.	.	.	.	.	.	.	.	.	.	.	.	.
COG0327	.	.	.	.	.	.	.	.	.	.	.	.	.	.	.	.	.	.	.	.	.	.	.	.	.	.	.	.	.	.	.	.	.	.	.	.	.	.	.	.	.	.	.	.	.	.	.	.	.
COG0327	.	.	.	.	.	.	.	.	.	.	.	.	.	.	.	.	.	.	.	.	.	.	.	.	.	.	.	.	.	.	.	.	.	.	.	.	.	.	.	.	.	.	.	.	.	.	.	.	.
COG0327	.	.	.	.	.	.	.	.	.	.	.	.	.	.	.	.	.	.	.	.	.	.	.	.	.	.	.	.	.	.	.	.	.	.	.	.	.	.	.	.	.	.	.	.	.	.	.	.	.
COG0327	.	.	.	B	.	.	.	.	.	.	.	.	.	.	.	.	.	.	.	.	.	.	.	.	.	.	.	.	.	.	.	.	.	.	.	.	.	.	.	.	.	.	.	.	.	.	.	.	.
COG0327	.	.	.	.	.	.	.	.	.	.	.	.	.	.	.	.	.	.	.	.	.	.	.	.	.	.	.	.	.	.	.	.	.	.	.	.	.	.	.	.	.	.	.	.	.	.	.	.	.
COG0327	.	.	.	.	.	.	.	.	.	.	.	.	.	.	.	.	.	.	.	.	.	.	.	.	.	.	.	.	.	.	.	.	.	.	.	.	.	.	.	.	.	.	.	.	.	.	.	.	.
COG0327	.	.	.	.	.	.	.	.	.	.	.	.	.	.	.	.	.	.	.	.	.	.	.	.	.	.	.	.	.	.	.	.	.	.	.	.	.	.	.	.	.	.	.	.	.	.	.	.	.
COG0327	.	.	.	.	.	.	.	.	.	.	.	.	.	.	.	.	.	.	.	.	.	.	B	.	.	.	.	.	.	.	.	.	.	.	.	.	.	.	.	.	.	.	.	.	.	.	.	.	.
COG0327	.	.	.	.	.	.	.	.	.	.	.	.	.	.	.	.	.	.	.	.	.	.	.	.	.	.	.	.	.	.	.	B	.	.	B	B	B	.	.	.	.	.	.	.	.	.	.	.	.
COG0327	.	.	.	.	.	.	.	.	.	.	.	.	.	.	.	.	.	.	.	.	.	.	.	.	.	.	.	.	.	.	.	.	.	.	.	.	.	.	.	.	.	.	.	.	.	.	.	.	.
COG0327	.	.	.	.	.	.	.	.	.	.	.	.	.	.	.	.	.	.	.	.	.	.	.	.	.	.	.	.	.	.	.	.	.	.	.	.	.	.	.	.	.	.	.	.	.	.	.	.	.
COG0327	.	.	.	.	.	.	.	.	.	.	.	.	.	.	.	.	.	.	.	.	.	.	.	.	.	.	.	.	.	.	.	.	.	.	.	.	.	.	.	.	.	.	.	.	.	.	.	.	.
COG0327	.	.	.	.	.	.	.	.	.	.	.	.	.	.	.	.	.	.	.	.	.	.	.	.	.	.	.	.	.	.	B	.	.	.	.	.	.	.	.	B	B	B	B	B	B	B	B	B	B
COG0327	B	B	B	B	B	B	B	B	B	B	B	B	B	B	B	B	B	B	B	B	B	B	B	B	B	B	B	B	B	B	B	B	B	B	B	B	B	B	B	B	B	B	B	B	B	B	B	B	B
COG0327	B	B	B	B	B	B	B	B	B	B	B	B	B	B	B	B	B	B	B	B	B	B	B	B	B	B	B	B	B	B	B	B	B	B	B	B	B	B	B	B	B	B	B	B	B	B	B	B	B
COG0327	B	B	B	B	B	B	B	B	B	B	B	B	B	B	B	B	B	B	B	B	B	B	B	B	B	B	B	B	B	B	B	B	B	B	B	B	B	B	B	B	B	B	B	B	B	B	B	B	B
COG0327	B	B	B	B	B	B	B	B	B	B	B	B	B	B	B	B	B	B	B	B	B	B	B	B	B	B	B	B	B	B	B	B	B	B	B	B	B	B	B	B	B	B	B	B	B	B	B	B	B
COG0327	B	B	B	B	B	B	B	B	B	B	B	B	B	B	B	B	B	B	B	B	B	B	B	B	B	B	B	B	B	B	B	B	B	B	.	B	B	B	B	B	B	B	B	B	B	B	B	B	B
COG0327	B	B	B	B	B	B	B	B	B	B	B	B	B	B	B	B	B	B	B	B	B	B	B	B	B	B	B	B	B	B	B	B	B	B	B	B	B	B	B	B	B	B	B	B	B	B	B	B	B
COG0327	B	B	B	B	B	B	B	B	B	B	B	B	B	B	B	B	B	B	B	B	B	B	B	B	B	B	B	B	B	B	B	B	B	.	.	.	.	.	.	.	.	.	.	B	B	.	.	.	.
COG0327	B	B	B	B	B	B	B	B	B	B	B	B	B	B	B	B	B	B	B	B	B	B	B	B	B	B	B	B	B	B	B	B	B	B	B	B	B	B	.	B	B	B	B	B	B	B	B	B	B
COG0327	B	B	B	B	B	B	B	.	B	B	B	B	B	B	B	B	B	B	B	B	B	B	B	B	B	B	B	B	B	B	B	B	B	B	B	B	B	B	B	B	B	B	B	B	B	B	B	B	B
COG0327	B	B	B	.	B	.	B	.	.	B	.	.	.	.	.	.	.	.	.	.	.	.	.	.	B	B	B	B	B	.	B	B	B	B	B	B	B	B	B	B	B	B	B	B	B	B	B	B	B
COG0327	B	B	B	B	B	B	B	B	B	B	B	B	B	B	B	B	B	B	B	B	B	B	B	B	B	B	B	B	B	B	B	B	B	B	B	B	B	B	B	B	B	B	B	B	B	B	B	B	B
COG0327	B	B	B	B	B	B	B	B	B	B	B	B	B	B	B	B	B	B	B	B	B	B	B	B	B	B	B	B	B	B	B	B	B	B	B	B	B	B	B	B	B	B	B	B	B	B	B	B	B
COG0327	B	B	B	B	.	.	.	.	.	B	B	B	B	B	B	B	B	B	B	B	B	B	B	B	B	B	B	.	B	.	.	B	B	B	B	B	B	B	B	.	.	B	B	.	.	.	.	.	.
COG0327	.	B	.	.	B	B	B	B	B	B	.	B	B	B	B	.	B	.	B	B	B	.	B	B	.	B	B	B	.	.	.	.	.	.	.	.	.	.	.	.	.	.	.	.	.	.	.	.	.
COG0327	.	.	.	B	B	.	.	.	B	.	B	B	B	B	B	B	B	B	B	B	B	B	B	B	B	B	B	B	B	B	B	B	B	B	B	B	B	B	B	B	B	B	B	B	B	B	B	B	B
COG0327	B	B	B	B	B	B	B	B	B	B	B	B	B	B	B	B	B	B	B	B	B	B	B	B	B	B	B	B	B	B	B	B	B	B	B	B	B	B	B	B	B	B	B	B	B	B	B	B	B
COG0327	B	B	B	B	B	B	B	B	B	B	B	B	B	B	B	B	B	B	B	B	B	B	B	B	B	B	B	B	B	B	B	B	B	B	B	B	B	B	B	B	B	B	B	B	B	B	B	B	B
COG0327	B	B	B	B	B	B	B	B	B	B	B	B	B	B	B	B	B	B	B	B	B	B	B	B	B	B	B	B	B	B	.	B	B	B	B	B	B	B	B	B	B	B	B	B	B	B	B	B	B
COG0327	B	B	B	B	B	B	B	B	B	B	B	B	B	B	B	B	B	B	B	B	B	B	B	B	B	B	B	B	B	B	B	B	B	B	B	B	B	B	B	B	B	B	B	B	B	B	B	B	B
COG0327	B	B	B	B	B	B	B	B	B	B	B	B	B	B	B	B	B	B	B	B	B	B	B	B	.	.	.	B	B	B	B	B	B	B	B	B	B	B	B	B	B	B	B	B	B	B	B	B	B
COG0327	B	B	B	B	B	B	B	B	B	B	B	B	B	B	B	B	B	B	B	B	.	B	B	B	B	B	B	B	B	B	B	B	B	B	B	B	B	B	B	B	B	B	B	B	B	B	B	B	B
COG0327	B	B	B	B	B	B	B	B	B	B	B	B	B	B	B	B	B	B	B	B	B	B	B	B	B	B	B	B	B	B	B	B	B	B	B	B	B	B	B	B	B	B	B	B	B	B	B	B	B
COG0327	B	B	B	B	B	B	B	B	B	B	B	B	B	B	B	B	B	B	B	B	B	B	B	B	B	B	B	B	B	B	B	B	B	B	B	B	B	B	B	B	B	.	B	B	.	.	.	.	.
COG0327	B	B	B	B	B	B	B	B	B	B	.	B	B	B	B	B	B	B	B	B	B	.	.	B	B	B	.	.	B	.	.	.	.	B	B	B	B	B	.	B	.	.	.	.	B	B	B	B	B
COG0327	B	B	B	B	B	B	B	B	B	B	B	B	B	B	B	B	B	B	B	B	B	B	B	B	B	B	B	B	B	B	B	.	B	B	B	B	B	B	B	B	B	B	B	B	B	B	B	B	B
COG0327	B	B	B	B	B	B	B	B	B	B	B	B	B	B	B	B	.	B	B	B	B	B	B	B	B	B	B	B	B	B	B	B	B	B	B	B	B	B	B	B	B	B	B	B	B	B	B	B	B
COG0327	B	.	B	.	B	B	B	B	B	B	B	B	B	B	B	B	B	B	B	B	B	B	B	B	B	B	B	B	B	B	B	B	B	B	B	B	B	B	B	B	B	B	B	B	B	B	B	B	B
COG0327	B	B	B	B	B	B	B	B	B	B	B	B	B	B	B	B	B	B	B	B	B	B	B	B	B	B	B	B	B	B	B	B	B	B	B	B	B	B	B	B	B	B	B	B	B	B	B	B	B
COG0327	B	B	B	B	B	B	B	B	B	B	B	B	B	B	B	B	B	B	B	B	B	B	B	B	B	B	B	.	B	B	B	B	B	B	B	B	B	B	B	B	B	B	B	B	B	B	B	B	B
COG0327	B	B	B	B	B	B	B	B	B	B	B	B	B	B	B	B	B	B	B	B	B	B	B	B	B	B	B	B	B	B	B	B	B	B	B	B	B	B	B	B	B	B	B	B	B	B	B	B	B
COG0327	B	B	B	B	B	B	B	B	B	B	B	B	B	B	B	B	B	B	B	B	B	B	B	B	B	B	B	B	B	B	B	B	B	B	B	B	B	B	B	B	B	B	B	B	B	B	B	B	B
COG0327	B	B	B	B	B	B	B	B	B	B	B	B	B	B	B	B	B	B	B	B	B	B	B	B	B	B	B	B	B	B	B	B	B	B	B	B	B	B	B	B	B	B	B	B	B	B	B	B	B
COG0327	B	B	B	B	B	B	B	B	B	B	B	B	B	B	B	B	B	B	B	B	B	B	B	B	B	B	B	B	B	B	B	B	B	B	B	B	B	B	B	B	B	B	B	B	B	B	B	B	B
COG0327	B	B	B	B	B	B	B	B	B	B	B	B	B	B	B	B	B	B	B	B	B	B	B	B	B	B	B	B	B	B	B	B	B	B	B	B	B	B	B	B	B	B	B	B	B	B	B	B	B
COG0327	B	B	B	B	B	B	B	B	B	B	B	B	B	B	B	B	B	B	B	B	B	B	B	B	B	B	B	B	B	B	B	B	B	B	B	B	B	B	B	B	B	B	B	B	B	B	B	B	B
COG0327	B	B	B	B	B	B	B	B	B	B	B	B	B	B	B	B	B	B	B	B	B	B	B	B	B	B	B	B	B	B	B	B	B	B	B	B	B	B	B	B	B	B	B	B	B	B	B	B	B
COG0327	B	B	B	B	B	B	B	B	B	B	B	B	B	B	B	B	B	B	B	B	B	B	B	B	B	B	B	B	B	B	B	B	B	B	B	B	B	B	B	B	B	B	B	B	B	B	B	B	B
COG0327	B	B	B	B	B	B	B	B	B	B	B	B	B	B	B	B	B	B	B	B	B	B	B	.	B	B	B	B	B	B	B	B	B	B	B	B	B	B	B	B	B	B	B	B	B	B	B	B	B
COG0327	B	B	B	B	B	B	B	B	B	B	B	B	B	B	B	B	B	B	B	B	B	B	B	B	B	B	B	B	B	B	B	B	B	B	B	B	B	B	B	B	B	B	B	B	B	B	B	B	B
COG0327	B	B	B	B	B	B	B	B	B	B	B	B	B	B	B	B	B	B	B	B	B	B	B	B	B	B	B	B	B	B	B	B	B	B	B	B	B	B	B	B	B	B	.	B	B	B	B	B	B
COG0327	B	B	B	B	B	B	B	B	B	B	B	B	B	B	B	B	B	B	B	B	B	B	B	B	B	B	B	B	B	B	B	B	B	B	B	B	B	B	B	B	B	B	B	B	B	B	B	B	B
COG0327	B	B	.	B	B	B	B	B	B	B	B	B	B	B	B	B	B	B	B	B	B	B	B	B	B	B	B	B	B	B	B	B	B	B	B	B	B	B	B	B	B	B	B	B	B	B	B	B	B
COG0327	B	B	B	B	B	B	B	B	B	B	B	B	B	B	B	B	B	B	B	B	B	B	B	B	B	B	B	B	B	B	B	B	B	B	B	B	B	B	B	B	B	B	B	B	B	B	B	B	B
COG0327	B	B	B	B	B	B	B	B	B	B	B	B	B	B	B	B	B	B	B	B	B	B	B	B	B	B	B	B	B	B	B	B	B	B	B	B	B	B	B	B	B	B	B	B	B	B	B	B	B
COG0327	B	B	B	B	B	B	B	B	B	B	B	B	B	B	B	B	B	B	B	B	B	B	B	B	B	B	B	B	B	B	B	B	B	B	B	B	B	B	B	B	B	B	B	B	B	B	B	B	B
COG0327	B	B	B	B	B	B	B	B	B	B	B	B	B	B	B	B	B	B	B	B	.	.	.	.	.	.	.	.	.	.	.	.	.	.	.	.	.	.	.	.	.	.	.	.	.	.	.	.	B
COG0327	B	B	B	B	B	B	B	B	B	B	B	B	B	B	B	B	B	B	B	B	B	B	B	B	B	B	B	B	B	B	B	B	B	B	B	B	B	B	B	B	B	B	B	B	B	B	B	B	B
COG0327	B	B	B	B	B	B	B	B	B	B	B	B	.	.	B	B	B	B	.	.	.	.	.	.	.	B	B	.	B	B	B	B	B	B	B	B	B	B	.	.	.	.	.	.	.	.	.	.	.
COG0327	B	B	B	B	B	B	B	B	B	B	B	B	B	B	B	B	B	B	B	B	B	.	.	.	.	B	B	B	B	B	B	B	B	B	B	B	B	B	B	B	B	B	B	B	B	B	B	B	B
COG0327	B	B	B	B	B	B	B	B	B	B	B	B	B	B	B	B	B	B	B	B	B	B	B	B	B	B	B	B	B	B	B	B	B	B	B	B	B	B	B	B	B	B	B	B	B	B	B	B	B
COG0327	B	B	B	B	B	B	B	B	B	B	B	B	B	.	B	B	B	B	B	B	B	B	B	B	B	B	B	B	B	B	B	B	B	B	B	B	B	B	B	B	B	B	B	B	B	B	B	B	B
COG0327	B	B	B	B	B	B	B	B	B	B	B	B	B	B	B	B	B	B	B	B	B	B	B	B	B	B	B	B	.	B	B	B	B	B	B	B	B	B	B	B	B	B	B	B	B	B	B	B	B
COG0327	B	B	B	B	B	.	B	B	B	B	B	B	B	B	B	B	B	B	B	B	B	B	B	B	B	B	B	B	B	B	B	B	B	B	B	B	B	B	B	B	B	B	B	B	.	B	B	B	B
COG0327	B	B	B	B	B	B	B	B	B	B	B	B	B	B	B	B	B	B	B	B	B	B	B	B	B	B	B	B	B	B	B	B	B	B	B	B	B	B	B	B	B	B	B	B	B	B	B	B	B
COG0327	B	B	B	B	B	B	B	B	B	B	B	B	B	B	B	B	.	B	B	B	B	B	B	B	B	B	B	B	B	B	B	B	B	B	B	B	B	B	B	B	B	B	B	B	B	B	B	B	B
COG0327	B	B	B	B	B	B	B	B	B	B	B	B	B	B	B	B	B	B	B	B	B	B	B	B	B	B	B	B	B	B	B	B	B	B	B	B	B	B	B	B	B	B	B	B	B	B	B	B	B
COG0327	B	B	B	B	B	B	B	B	B	B	B	B	B	B	B	B	B	B	B	B	B	B	B	B	B	B	B	B	B	B	B	B	B	B	B	B	B	B	B	B	B	B	B	B	B	B	B	B	B
COG0327	B	B	B	B	B	B	B	B	B	B	B	B	B	B	B	B	B	B	B	B	B	B	B	B	B	B	B	B	B	B	B	B	B	B	B	B	B	B	B	B	B	B	B	B	B	B	B	B	B
COG0327	B	B	B	B	B	B	B	B	B	B	B	B	B	B	B	B	B	B	B	B	B	B	B	B	B	B	B	B	B	B	B	B	B	B	.	B	B	B	B	B	B	B	B	B	B	B	B	B	B
COG0327	.	.	.	.	.	.	.	.	.	.	.	.	.	B	B	B	B	B	B	B	B	.	.	.	.	.	.	.	.	.	.	.	.	.	.	.	B	.	.	.	B	B	B	B	B	B	B	B	B
COG0327	.	B	B	B	B	B	B	B	B	B	B	B	B	B	B	B	B	B	B	B	B	B	B	B	B	B	B	B	B	B	B	B	B	B	B	B	B	B	B	B	B	B	B	B	B	B	B	B	B
COG0327	B	B	B	B	B	B	B	B	B	B	B	B	B	B	B	B	B	B	B	B	B	.	B	B	B	B	B	B	B	B	B	B	B	B	B	B	B	B	B	B	B	B	B	B	B	B	B	B	B
COG0327	B	B	B	B	B	B	B	B	B	B	B	B	B	B	B	.	.	.	.	.	.	.	.	.	.	.	.	.	.	.	.	.	.	.	.	.	.	.	.	.	.	.	.	.	.	.	.	.	.
COG0327	.	.	.	.	.	.	.	.	.	.	.	.	.	.	.	.	.	.	.	.	.	.	.	.	.	.	.	.	.	.	.	.	.	.	.	.	.	.	.	.	.	.	.	.	.	.	.	.	.
COG0327	.	.	.	.	.	.	.	.	.	.	.	.	.	.	.	.	.	.	.	.	.	.	.	.	.	.	.	.	.	.	.	.	.	.	.	.	.	.	.	.	.	.	.	.	.	.	.	.	.
COG0327	B	B	B	B	B	B	B	B	B	B	B	B	B	B	B	B	B	B	B	.	.	.	.	.	.	.	.	.	.	.	.	B	.	.	B	.	.	.	.	.	.	.	.	.	.	.	.	.	.
COG0327	.	.	.	.	.	.	.	.	.	.	.	.	.	B	B	B	B	B	B	B	B	B	B	B	B	B	B	B	B	B	B	B	B	B	B	B	B	B	B	B	B	B	B	B	B	B	B	B	B
COG0327	B	B	B	B	B	B	B	B	B	B	B	B	B	B	B	B	B	B	B	B	B	B	B	B	B	B	B	B	B	B	B	B	B	B	B	B	B	B	B	B	B	B	B	B	B	B	B	B	B
COG0327	B	B	B	B	B	B	B	B	B	B	B	B	B	B	B	B	B	B	B	B	B	B	B	B	B	B	.	.	B	B	B	B	B	B	.	.	.	.	.	.	.	.	.	.	.	.	.	.	.
COG0327	B	B	B	B	B	B	B	B	B	B	B	B	B	B	B	B	B	B	B	B	B	B	B	B	B	B	B	.	B	B	B	B	B	B	B	.	B	B	.	.	.	B	B	B	B	B	B	B	B
COG0327	B	B	B	B	B	B	B	B	B	B	B	B	B	B	B	B	B	B	B	B	B	B	B	B	B	.	.	.	.	.	.	.	.	.	.	.	.	.	.	.	B	B	B	B	B	B	.	B	B
COG0327	.	B	.	.	.	.	.	.	.	.	.	.	.	.	.	.	.	.	.	.	.	.	.	.	.	.	.	.	.	.	.	.	.	.	.	.	B	B	B	B	.	.	.	B	B	.	B	B	B
COG0327	B	.	.	.	.	.	.	.	.	.	.	.	.	.	.	.	.	.	.	.	.	.	.	.	.	.	.	.	.	.	.	.	.	B	B	B	B	B	B	B	B	B	B	B	B	B	B	B	B
COG0327	.	B	B
[truncated: 22 more columns]
